# Supplementary material for: Microbial life in deep-seated selenide veins reflected by extreme δ34S fractionation of framboidal pyrite
Source: Sci Rep. 2026 Jun 26;16:19627. doi: 10.1038/s41598-026-59857-1 (PMC13309615; doi:10.1038/s41598-026-59857-1)
Supplement: Supplementary file 4 — Supplementary Material 4 [file 41598_2026_59857_MOESM4_ESM.xlsx]

## Sheet: 204bgd corr
204Pb/Coeff		200.5/Coeff		204Pb/206Pb		204Pb/206Pb	Significant?
				uncorr		bgd corr.

## Sheet: mass_cent_peaks
	1

## Sheet: Raw2
			1	2	3	4	5	6	7	8	9	10	11	12	13	14	15	16	17	18	19	20
			4.08	8.262	12.434	16.574	20.755	24.9	29.076	33.216	37.362	41.541	45.716	49.859	54.035	58.17	62.348	66.514	70.665	74.812	78.971	83.158
			4.08	8.262	12.434	16.574	20.755	24.9	29.076	33.216	37.362	41.541	45.716	49.859	54.035	58.17	62.348	66.514	70.665	74.812	78.971	83.158
34S			6767473	6834425	6909561	6994471	7086622	7159452	7272810	7379320	7487798	7597134	7704150	7833933	7961424	8076905	8215379	8353360	8491778	8621054	8767628	8908703
4
0.08
Balmat010623@1			5685700	5644145	5676573	5829489	5885388	5695347	5747772	5884488	6095650	6301484	6432968	7169282	6532953	6445132	6559109	6616273	6669654	6727226	6769259	6859231
Balmat010623@2			5890408	5967260	6046868	6126785	6210007	6316657	6401088	6524642	6645579	6786036	6919897	7052155	7157511	7297026	7425923	7533136	7658278	7798298	7921599	8059946
Balmat010623@3			5931836	6022764	6128093	6238694	6361348	6502001	6629070	6749811	6909491	7080899	7251871	7421212	7584928	7743300	7913147	8058329	8199629	8396181	8588050	8770005
Balmat010623@4			5923806	6017716	6115507	6227473	6346202	6473103	6601128	6752708	6904724	7040905	7187029	7330663	7521435	7719070	7863127	8034183	8231410	8412437	8617075	8794895
Balmat010623@5			5966191	6053955	6157483	6281051	6402959	6533796	6698440	6857727	7036025	7200219	7358507	7509890	7677656	7869216	8063841	8233280	8401988	8557759	8758909	8946433
Balmat010623@6			6045433	6138330	6256455	6381710	6506121	6646803	6781072	6914160	7070732	7232718	7396870	7569164	7745466	7933777	8103877	8286845	8469699	8647576	8835156	9032875
Balmat010623@7			5973067	6070071	6168705	6290923	6415643	6559165	6698736	6843706	6983164	7117546	7291668	7470389	7624486	7802250	8012555	8174485	8352910	8528312	8726833	8917844
Balmat010623@8			5979817	6071814	6174091	6287098	6415362	6545623	6681608	6835030	6992122	7168101	7331057	7493395	7665520	7839389	8016478	8192077	8381612	8562906	8752412	8932553
Balmat010623@9			6020838	6122608	6239130	6343306	6465284	6603575	6744200	6896595	7049061	7204846	7367817	7541925	7721869	7904161	8086791	8268254	8455018	8631981	8828659	9004989
Balmat010623@10			5991405	6085722	6192766	6303720	6421845	6561429	6712095	6860638	7028094	7210738	7351645	7500735	7687767	7884108	8060860	8234940	8406010	8568432	8787977	9020374
TK4Z-blau-Area9@1			7108110	8410707	9259451	10047050	10594570	11153930	11558880	11872180	12013050	12170840	12370360	12505920	12549270	13314210	13893040	14473750	14844110	14887150	15044940	15290330
TK4Z-blau-Area9@2			9602140	10110370	10192850	10255150	10675280	11065420	11555900	11798580	11947250	11728720	11621630	11987160	12390370	12570610	12849250	13230850	13605210	14007340	14139120	14463640
TK4Z-blau-Area10@1			8487264	8905820	9306940	9849711	10285240	10509500	10734030	10910550	11260250	11752620	12423140	13204800	13784080	14159370	14546780	14716510	14961370	15165010	15378390	15583440
TK4Z-blau-Area10@2			7634161	7668909	7812895	7861467	7893235	8004652	8125083	8296365	8231480	8338806	8719380	9258438	9933369	10511020	10949570	11519120	12128820	12661770	12894350	13100630
TK4Z-blau-Area3@1			4831078	5087354	4930106	4726833	4808888	4850470	5324026	5633640	5829320	6009236	6067385	6125983	6191922	6172066	6248763	6650361	6974783	7295816	7733119	8462303
TK4Z-blau-Area3@2			6374876	6584239	6982321	7314224	7579851	7742006	7721419	7681861	7921978	8087649	8146121	8086186	7983642	7523095	7415699	7495139	7568390	7415854	6997410	6725933
TK4Z-blau-Area3@3			6006157	6486251	7143688	7498303	7612462	7919799	8469306	9304760	10028730	10651470	11054170	11351980	11686990	11601650	11058240	10564410	9722965	8976372	8300612	7371515
TK4Z-blau-Area4@1			8041538	8298095	8563173	9078818	9508526	9720294	10088860	10483490	10880900	11014000	11154110	11417720	11754770	11946380	11831710	12525150	13116080	13369410	13316430	13681230
TK4Z-blau-Area4@2			8636397	9011374	9370446	9711898	9976977	10337880	10666390	10981220	11243520	11503390	11677470	11839590	11774790	11690100	11900670	12052370	12226090	12271290	12334420	12575910
TK4Z-blau-Area4@3			8314660	8483551	8598400	8909631	9415896	9673353	9946321	10279310	10475310	10709480	10831850	10871270	11023730	11023000	11103380	11290740	11364860	11954140	12804950	13135490
TK4Z-blau-Area5@1			7543471	8257060	8696781	9096072	9467253	9732612	10043370	10296450	10278760	10271690	10366860	10444470	10744050	11210250	11711320	12111440	13082020	13823880	13866470	13713970
TK4Z-blau-Area5@2			7002346	7211301	7829447	8212904	8309513	8498162	8881253	9136657	9457549	9601536	9845098	10090500	9932300	9930444	10262090	10431740	11004230	11219060	11559740	12086020
TK4Z-blau-Area5@3			6081068	6309738	6629168	6861594	7139104	7539843	7914806	8112469	8349226	8909097	9245908	9328470	9372570	9655254	9741205	9651008	9797145	9910489	9674520	8909167
TK4Z-blau-Area6@1			1520676	1510973	1505700	1485323	1431210	1421887	1420326	1412071	1406629	1387996	1380177	1385690	1408865	1443220	1448760	1476548	1487446	1485618	1493817	1566604
TK4Z-blau-Area6@2			7486898	7655311	7956221	8305379	8564636	8947924	9339115	9709114	10173740	10448060	10616080	10810520	10964460	11127770	11397000	11956810	12391880	12643860	12751230	12975530
TK4Z-blau-Area7@1			7721151	7866024	7982419	8174190	8355976	8506107	8685222	8877653	9072110	9259887	9435485	9625667	9846308	10093480	10239240	10400650	10586000	10765550	10918360	11070370
TK4Z-blau-Area7@2			8934621	9278069	9569136	9762172	10227940	10728870	10978350	11042420	11313420	11535170	11796990	12059480	12249680	12397390	12475320	12508610	12570490	12681030	12845520	13000570
TK4Z-blau-Area8@1			7881970	8314252	8409048	8560768	8562062	8324307	8130751	8055291	7914230	7603743	7147386	6790339	6556620	6298418	6072939	5792406	5411424	4842328	4338243	4142802
TK4Z-blau-Area8@2			7739672	7876191	8059454	8216476	8091249	7877189	7823836	7576912	7268029	6873392	6655831	6417246	6213255	5978650	5206674	4771959	4690214	4638056	4535990	4511704
TK4Z-blau-Area18@1			3480528	3282598	3055446	2844747	2693265	2538831	2339326	2111963	1907578	1817550	1789678	1796597	1802377	1783237	1770553	1720069	1724484	1746028	1716876	1683211
TK4Z-blau-Area19@1			7121933	7380037	7554876	7709944	7805527	8065627	8168747	8311904	8311088	8523250	8669992	8770862	8880916	8896174	8902220	8766630	8644848	8947249	9385915	9903402
TK4Z-blau-Area19@2			6482468	6592620	6683183	6724512	6815019	6958400	6959764	6967822	7026153	7061760	7090391	7271305	7446918	7654608	7816214	7915706	8027096	8132382	8313605	8468603
Balmat010623@11			5772930	5875924	6005847	6139990	6279180	6417485	6574254	6734609	6894374	7059130	7232029	7405152	7569122	7741022	7906130	8056430	8230566	8399513	8537017	8708523
Balmat010623@12			5681861	5796147	5920460	6053350	6187029	6341885	6494210	6647422	6802925	6967752	7131763	7288912	7473004	7632473	7803066	7973053	8119458	8296266	8481695	8636101
Balmat010623@13			5711322	5818394	5943227	6074810	6215983	6360434	6497192	6663411	6820067	6984303	7146247	7315574	7474481	7645270	7830319	7988128	8179744	8322999	8493803	8648575
Balmat010623@14			5699565	5810350	5931696	6063925	6207419	6360546	6508189	6664423	6838067	7004905	7158791	7325784	7507401	7689215	7853339	8027222	8200979	8360532	8509004	8680384
Balmat010623@15			5730503	5849556	5955672	6092008	6232155	6373470	6530618	6697653	6830502	7009419	7164430	6843931	7323393	7793137	7928546	7988199	8054447	8180588	8349788	8506684
Balmat010623@16			5774730	5887736	6010586	6136882	6276635	6418596	6570429	6730025	6900547	7052225	7221890	7381063	7551698	7720237	7893403	8069016	8238568	8396687	8578445	8737914
Balmat010623@17			5676250	5782098	5901545	6024663	6160676	6297279	6446721	6591607	6760653	6926844	7084316	7257580	7425599	7599918	7752834	7931274	8097310	8256962	8437693	8590145
Balmat010623@18			5670175	5774477	5896258	6022075	6146515	6283005	6428623	6574803	6726833	6888903	7037178	7207138	7376943	7544878	7727564	7883545	8064474	8229680	8394437	8556873
Balmat010623@19			5685081	5787498	5908731	6036011	6173838	6317093	6465214	6612743	6773984	6936097	7111963	7274863	7446806	7596853	7772747	7943311	8135251	8296027	8457887	8620548
Balmat010623@20			5648195	5754592	5867739	5998507	6135068	6271910	6425431	6574789	6742344	6895963	7055010	7240480	7415095	7587459	7733836	7901799	8060874	8242758	8408949	8550334
TK4Z-a-Area16@1			7835972	8036869	8277127	8470459	8628747	8790170	8953014	9186607	9496784	9683787	9899731	10040380	10213210	10356650	10491060	10696190	10924580	11073420	11220020	11478530
TK4Z-a-Area16@2			6199137	6352418	6525443	6711533	6883152	7069297	7262882	7475873	7645818	7862916	8065036	8266960	8461037	8649151	8823822	9037080	9239088	9403184	9590398	9839150
TK4Z-a-Area16@3			6604250	6798734	7023735	7210063	7402635	7608272	7846758	8046938	8311201	8513378	8749516	8989886	9173543	9312509	9496193	9705373	9890774	10094220	10284580	10428050
TK4Z-a-Area17@1			74500.4	69691.1	103863	126954	128543	140763	137360	128641	123565	127994	119655	112680	110247	103047	92219.2	94413	91853.6	87831.7	85764.5	77397.3
TK4Z-a-Area18@1			8150086	8409568	8545876	8664184	8507457	8412226	8527511	8824708	9040230	9420593	9936294	10254750	10357550	10473960	10657590	10389730	10030640	10390020	10643920	10757800
TK4Z-a-Area19@1			8352277	8567504	9097029	9446763	9929164	10313580	10564440	10691540	10825500	10874360	11143270	11380700	11501990	11525470	11448040	11161790	11357820	11868120	12205530	12521740
TK4Z-a-Area20@1			5627678	5806117	5941961	6115310	6276987	6446918	6624204	6813809	7017196	7175174	7347257	7499765	7664451	7805077	8088043	8256512	8379123	8518876	8693209	8863394
TK4Z-a-Area20@2			5644778	5779216	5961213	6147513	6304718	6493071	6662722	6841414	7018996	7161899	7226910	7316727	7406910	7476267	7583423	7624626	7507331	7525064	7571540	7604784
TK4Z-a-Area21@1			5810238	5986132	6161083	6298713	6419046	6547057	6676376	6804739	6996032	7197688	7385788	7672959	7930205	8115225	8306912	8532629	8729744	8920544	9069761	9231340
TK4Z-a-Area22@1			6832864	7014875	7261743	7530773	7750359	7949330	8191965	8356552	8409526	8539759	8635468	9012175	9266904	9474945	9729969	9931569	10102050	10228610	10350010	10566510
TK4Z-a-Area22@2			5509384	5649629	5732837	5760709	5734187	5737183	5715709	5574929	5377942	4947881	4470881	4010488	3675026	3378743	3114888	2933467	2853325	2732176	2561415	2403437
TK4Z-a-Area8@1			5469545	5586081	5738969	5893516	6046179	6184765	6323576	6446764	6594968	6726594	6842145	6975247	7098140	7186958	7280052	7384902	7491989	7596487	7724695	7877217
TK4Z-a-Area8@2			4897341	4965586	5041355	5116280	5196310	5283877	5388067	5490653	5603532	5723275	5846969	5981899	6115029	6246949	6393593	6537298	6692745	6845591	7014383	7171026
TK4Z-a-Area8@3			4797567	4941160	5069269	5250310	5463273	5663200	5866333	6029163	6221144	6419960	6619958	6803895	7004342	7203369	7389965	7542403	7723359	7899844	8057133	8209557
TK4Z-a-Area9@1			5110261	5177874	5257412	5338988	5421381	5525514	5613334	5719126	5824272	5861299	5953816	6050889	6143533	6236993	6329102	6441828	6553765	6675969	6817016	6965178
Balmat010623@21			5120288	5195747	5274441	5368182	5464651	5567800	5676123	5792378	5912374	6038346	6164444	6302271	6446440	6576884	6712348	6855631	6981969	7116590	7255668	7401102
Balmat010623@22			5119768	5186607	5266637	5357410	5448985	5554862	5661569	5774223	5883377	6004005	6133141	6270799	6398431	6542136	6690101	6825102	6955883	7091361	7248398	7396434
Balmat010623@23			5091460	5166807	5245205	5338102	5431534	5539379	5652709	5765448	5886386	6009757	6138597	6269041	6404604	6539689	6661104	6796667	6935956	7069663	7207504	7344895
Balmat010623@24			4998464	5071983	5155810	5248918	5348185	5454203	5560726	5680623	5802897	5911727	6050636	6177762	6339241	6470895	6582706	6739362	6885852	7026575	7160844	7285804
Balmat010623@25			4974797	5049736	5130174	5217488	5310709	5432420	5522406	5648476	5760062	5887877	6004314	6142366	6276382	6413520	6533726	6667967	6790705	6942003	7101079	7235179
Balmat010623@26			4954336	5033733	5112919	5195143	5284116	5383257	5490062	5593211	5713319	5836394	5967372	6090110	6220399	6347904	6486082	6625653	6763944	6901433	7033663	7171996
Balmat010623@27			6941722	7001150	7067821	7138893	7222930	7314604	7414715	7514882	7631151	7740248	7855055	7969383	8090490	8205324	8339565	8458717	8607301	8739067	8853845	9002922
Balmat010623@28			6897130	6951242	7024114	7101275	7185060	7269491	7372767	7475170	7580301	7694644	7816889	7926985	8047641	8180658	8302777	8423842	8539604	8685053	8822683	8974628
Balmat010623@29			6865700	6925424	6992488	7067286	7143336	7231705	7329609	7436765	7534851	7643020	7755056	7865222	7981632	8117658	8241437	8373273	8502451	8630856	8759050	8902417
Balmat010623@30			6843186	6909322	6981561	7065458	7149482	7234813	7333898	7442263	7538662	7647253	7775292	7882111	8007563	8132115	8261869	8388727	8515487	8654172	8786092	8917577
Balmat010623@31			6860989	6929910	7003878	7069958	7150663	7251013	7348776	7448071	7556156	7667376	7780284	7902488	8022638	8164993	8290093	8401834	8538198	8681636	8826100	8959399
Balmat010623@32			6843116	6917745	6994766	7084794	7171996	7261912	7366621	7452585	7558321	7681650	7790353	7915285	8024382	8152843	8277043	8424742	8533993	8680694	8836000	8956460
Balmat010623@33			6810927	6874306	6947910	7022202	7116055	7211230	7299543	7394367	7499259	7607976	7722473	7829798	7950019	8066893	8196577	8348509	8472667	8584689	8728914	8854478
TK4-Z-Pink-Area4@1			9137486	9373793	9602182	9753875	9978510	10288120	10705020	10982620	11255530	11509790	11765310	12027840	12188280	12382370	12562400	12825160	13051340	13269510	13420990	13622920
TK4-Z-Pink-Area4@2			8534261	8872914	9185482	9362852	9502535	9698286	9821361	9940358	10213200	10211300	10305560	10595050	10810870	10997540	11261700	11533010	11790690	12025000	12272040	12510000
TK4-Z-Pink-Area4@3			8217868	8316699	8385226	8511156	8644609	8784419	8958358	9127994	9289770	9452079	9616836	9773295	9866038	9962802	10135140	10307640	10453870	10634470	10839920	11127760
TK4-Z-Pink-Area4@4			7881591	7993992	8096804	8221946	8357565	8492003	8635820	8789200	8959047	9125772	9286690	9437328	9584914	9736676	9879074	10044340	10218810	10379830	10537450	10723040
TK4-Z-Pink-Area4@5			7650853	7783069	7929614	8079563	8251927	8429888	8600917	8758375	8907789	9072954	9204452	9358845	9529746	9693040	9837913	9999182	10225030	10431840	10629690	10777190
TK4-Z-Pink-Area4@6			2973813	2987875	2971267	2961564	3106085	3377182	3624218	3899085	4035772	3832358	4008547	4160479	4008772	3823695	3837870	3859541	3898733	3762734	3749530	3845914
TK4-Z-Pink-Area3@1			7674365	7823864	8003161	8124029	8297420	8448592	8508189	8527595	8674337	8706161	8803403	8964180	9309443	9728886	10183960	10453950	10638560	10753550	10983320	11073900
TK4-Z-Pink-Area3@2			9154966	9423251	9685573	9891617	10074150	10270690	10565560	10805170	11001150	11234940	11379830	11599990	11758610	11944820	12161970	12340520	12514420	12675700	12828860	12966730
TK4-Z-Pink-Area2@1			7580287	7551037	7686248	7837870	7967555	8004188	8062927	8192583	8412831	8653483	8783533	8891758	8998436	9146810	9319793	9545848	9782366	10013640	10210260	10422800
TK4-Z-Pink-Area2@2			6402312	6687022	6984121	7479079	7915861	8331099	8702589	8968314	9243898	9468420	9651964	9880958	10051180	10227810	10382030	10613600	10780020	10918450	11069140	11238650
TK6-Z-a-Area1@1			9107421	9434220	9801055	10204000	10642120	11042000	11329710	11620660	11873740	12130240	12354390	12549790	12669320	12811490	12857770	13040190	13240520	13296970	13309960	13318300
TK6-Z-a-Area1@2			6169915	6371360	6319034	6475254	6491862	6373596	6322577	6274666	6142633	5958428	5977413	6019193	6089561	6238230	6249269	6212833	5992235	5837842	5468968	5124858
TK6-Z-a-Area1@3			10338070	10743400	10927740	11132580	11207740	11541630	12075370	12607610	13198480	13555750	13748640	13965560	13915410	13809210	14069330	14629450	14765830	14698310	14634860	14181360
TK6-Z-a-Area1@4			10138460	10502660	10484750	10818030	11068880	11126860	11481850	11498820	11636020	11785470	11876540	12022300	12384710	12495950	12713150	12993880	13277210	13182700	13463340	13367630
TK6-Z-a-Area1@5			8000785	8450040	9052732	9473609	9982250	10503740	10896540	11296560	11721870	12213090	12707370	13140970	13436410	13699060	13923450	14208660	14454030	14627570	14824480	15101250
TK6-Z-a-Area4@1			9513167	9839670	9947263	10015040	10266820	10461440	10702380	10903320	10936930	10771750	10697570	10797860	10871590	10738630	10645660	10758750	10873950	10997130	11107520	11142900
TK6-Z-a-Area4@2			8537115	8818577	9234068	9565212	9868105	10202830	10442150	10651850	10853790	11188180	11406760	11643880	11888100	12057430	12256580	12438710	12605330	12788650	12945070	13124160
TK6-Z-a-Area4@3			10212880	10399920	10585290	10841770	11032400	11116560	11328240	11539460	11672240	11917940	12246180	12556480	12739290	12867730	12990910	13043970	13218420	13580600	13879970	13845840
TK6-Z-a-Area4@4			9661414	9766362	9924805	10237980	10614950	10846980	11090550	11218140	11268690	11297460	11415940	11656310	11729360	11655560	11548100	10976470	10991690	11538110	12229170	12587490
TK6-Z-a-Area4@5			9346610	9961789	9964869	10055360	9930964	9821178	9762073	10026830	10569810	10852550	10745970	10698990	11175190	11411930	11053860	11104470	11461440	12126170	12085290	12079490
TK6-Z-a-Area5@1			7657533	7883011	8071589	8278829	8494365	8731375	8982616	9216208	9454610	9688006	9936758	10209370	10458480	10657770	10818590	11005920	11210990	11423590	11616990	11831160
TK6-Z-a-Area6@1			8747912	8906158	9246358	9413801	9616709	9861819	10264460	10673140	10956320	11289830	11515660	11674300	11899460	11824990	11683790	11564920	11565560	12162390	12462400	12747840
TK6-Z-a-Area6@2			7730630	7697062	7757897	7389079	7083022	7013511	7047430	7032735	7195424	7556718	8084372	8397770	8594701	8842328	9091825	9249241	9610634	9923652	9892461	9940906
TK6-Z-a-Area6@3			7180729	7271826	7298784	7749487	7923342	7810266	7802798	7728858	7445526	7145601	6675209	6525289	6751892	6886316	6527089	6434993	6064572	6343784	6035744	5824427
TK6-Z-a-Area7@1			7114508	7291991	7455131	7611928	7759345	7956319	8139076	8339621	8547325	8750275	8951031	9136699	9334109	9546312	9773239	9986371	10187890	10422770	10593480	10787740
Balmat010623@34			6838742	6901194	6977103	7063447	7163558	7242294	7349029	7452642	7544442	7673550	7790761	7908985	8023819	8152196	8275904	8416613	8549673	8687626	8799803	8952536
Balmat010623@35			6791422	6860399	6928602	7009953	7090335	7180335	7289741	7390542	7502887	7617300	7739517	7861439	7989155	8114747	8233562	8380515	8508357	8623740	8773323	8914441
Balmat010623@36			6828941	6887258	6954083	7034858	7111569	7208544	7308993	7404309	7518342	7626989	7747687	7862311	7993894	8114143	8231677	8359843	8503464	8635918	8774181	8913935
Balmat010623@37			6800169	6869216	6942467	7028994	7117222	7196704	7299430	7394831	7506993	7611647	7738814	7859217	7962999	8102850	8232141	8365215	8497825	8642415	8779202	8907353
Balmat010623@38			6772283	6838377	6918969	7005538	7086130	7175076	7285677	7365440	7491595	7604573	7720898	7840191	7968413	8082305	8192612	8317613	8454470	8592845	8762594	8928799
Balmat010623@39			6767473	6834425	6909561	6994471	7086622	7159452	7272810	7379320	7487798	7597134	7704150	7833933	7961424	8076905	8215379	8353360	8491778	8621054	8767628	8908703

## Sheet: Raw1
			1	2	3	4	5	6	7	8	9	10	11	12	13	14	15	16	17	18	19	20
			4.08	8.262	12.434	16.574	20.755	24.9	29.076	33.216	37.362	41.541	45.716	49.859	54.035	58.17	62.348	66.514	70.665	74.812	78.971	83.158
			4.08	8.262	12.434	16.574	20.755	24.9	29.076	33.216	37.362	41.541	45.716	49.859	54.035	58.17	62.348	66.514	70.665	74.812	78.971	83.158
32S			141744300	143194200	144825400	146692900	148675700	150295700	152704600	155032000	157377600	159675400	162016800	164853300	167549000	170015600	173070000	175975300	178928400	181760600	184851600	187941100
4
0.08
Balmat010623@1			118896900	118068700	119010800	122485700	123167700	119528300	120720800	123683800	128247100	132539000	135264300	150368900	137123400	135814100	138162600	139467600	140716300	141982000	142924200	144977300
Balmat010623@2			123471500	125081600	126906900	128608500	130526600	132782300	134623100	137339900	139904900	143014200	145934900	148658900	151034000	154072900	156739200	159179000	161926800	164877200	167587000	170537300
Balmat010623@3			124354600	126262900	128521300	130937300	133676600	136725400	139419800	142079000	145484900	149151000	152820000	156488900	159996100	163386500	167025900	170174500	173193700	177534800	181568000	185440800
Balmat010623@4			124132400	126095500	128289300	130724900	133332100	136030700	138803800	142093100	145354200	148284800	151470000	154579200	158658700	162892900	165888300	169745600	173926400	177768300	182154400	185892200
Balmat010623@5			125007100	126961800	129283500	131945500	134535900	137413100	140900600	144300900	148185000	151687900	155064300	158363400	162035100	166089400	170194200	173871600	177494100	180857800	185090600	189189900
Balmat010623@6			126735400	128732300	131346500	133997300	136769000	139768500	142675300	145553900	148879600	152365700	155926400	159662800	163392200	167520900	171092800	175127300	179014200	182721100	186894900	191050300
Balmat010623@7			125177300	127265500	129412900	132103000	134801600	137872900	140969500	144036500	147040300	149914600	153734000	157522500	160785000	164719700	169249200	172629800	176438000	180291100	184540800	188558500
Balmat010623@8			125282700	127314800	129581600	132014500	134801600	137663400	140526500	143825600	147283500	150996000	154566500	157961200	161738400	165379200	169260500	173005300	177097500	180961900	185006300	188907200
Balmat010623@9			126222100	128462300	130923200	133205600	135866200	138853100	141965100	145226200	148415600	151783500	155341400	159082000	162968900	166795300	170768000	174618300	178647200	182501700	186707800	190466700
Balmat010623@10			125541500	127643800	129943000	132378700	134977400	137941800	141164900	144421800	148017600	151943900	154942000	158149700	162199700	166412800	170246200	173985500	177615000	181150300	185871100	190749400
TK4Z-blau-Area9@1			146434200	173036200	190175600	206381300	217584900	229273700	237621200	243714500	246579000	250000400	253855000	256158400	257298900	273043300	284322800	295997500	303294600	304757100	308337400	313194600
TK4Z-blau-Area9@2			196268900	206384100	207455700	208930800	217773300	226476600	236404800	241353400	244776200	240489900	238756000	246649300	254652300	257987900	263493400	270737000	278495300	286228300	289253100	296835700
TK4Z-blau-Area10@1			190177000	199424600	208573600	220539400	229851600	234586500	239611000	243251800	251448900	262376800	277917300	295288800	308037900	316136500	324738500	328302000	333952300	338432600	343308100	347895300
TK4Z-blau-Area10@2			169859500	170658300	173898300	175047200	175772800	178344800	181098300	184764400	183279400	186017400	194772700	206703300	222073700	234334800	244497800	257033100	270914200	282240200	287493900	291851900
TK4Z-blau-Area3@1			102928900	108068800	104276100	100297800	102118900	103144100	113599600	119955800	124167600	127830900	129300400	130386000	131828800	131214300	133152100	142094500	149083500	155782900	165798300	181466700
TK4Z-blau-Area3@2			135698800	140498400	149128500	156100700	161939500	165106400	164676100	163887200	169306900	172735300	173896900	172490600	169886200	159949700	158063900	159918700	161370000	157777000	148485900	142957900
TK4Z-blau-Area3@3			127992600	138917700	152812900	160110000	162563900	169613400	181746600	199970200	215481100	228791300	237159900	243682100	250636000	247867100	236148800	225229300	206791900	191077000	176132800	156017800
TK4Z-blau-Area4@1			179932500	185589900	191856100	203201800	212553300	217265700	225658200	234561200	243277100	246129000	249513900	255797000	263404800	267118700	266134400	281795800	294712200	299787400	298793200	307170200
TK4Z-blau-Area4@2			185166600	193275000	201220300	208469600	214036900	221997700	228850400	235717100	241436300	247003700	250557300	254005400	252236400	250821700	255130400	258529300	262085800	263016700	264451100	269849700
TK4Z-blau-Area4@3			177608000	181132000	183708300	190759200	201659100	206836900	212938600	219967100	224167600	229187900	231668500	232543200	235873200	235794500	237718200	241579800	243400900	257035900	274812300	281424500
TK4Z-blau-Area5@1			154393600	169008700	177271900	185273400	192615500	197763800	203996300	208374000	207891600	207933800	209989700	211501500	217937900	227202300	237185200	245513100	265255400	279166100	279354500	276498400
TK4Z-blau-Area5@2			142706200	147643500	159945400	167810600	169367300	173887000	181531400	186662800	193352400	196059400	201526900	205921400	202840300	203170800	209992500	213651600	225166000	229359500	236815400	247424200
TK4Z-blau-Area5@3			129481800	134542900	141287300	146504500	152272900	161319300	169053700	173251400	178590900	190964500	197443200	199390800	200459600	206634400	208321900	206139400	209541100	211775700	205914400	190056100
TK4Z-blau-Area6@1			31478670	31357740	31246640	30767110	29642110	29463510	29471950	29313050	29193510	28813830	28685860	28791330	29351010	30011950	30197580	30792420	30997740	30952740	31176330	32762580
TK4Z-blau-Area6@2			159634700	163212200	169960800	177329500	183033300	191382200	199909700	207966100	217963200	223772400	227319000	231588400	234888800	238453700	244419000	256836200	266066900	271329000	273695800	278643000
TK4Z-blau-Area7@1			165196400	168391400	170928300	175201900	179081700	182320300	186243800	190447000	194651700	198707400	202540800	206641400	211460700	216812900	219846200	223527700	227379400	231338000	234658200	238010700
TK4Z-blau-Area7@2			191687400	199044900	205277400	209469400	219740700	230507000	235527300	237103700	243045100	247906500	253642600	259480000	263373900	266725000	268246500	268962300	270648400	272916700	276519500	279755300
TK4Z-blau-Area8@1			169416500	178545900	180562500	183805300	183555000	178402500	174404500	172639700	169520600	162372600	152488100	145022300	139910600	134306600	129396000	123267600	114676800	102329900	91850490	87474230
TK4Z-blau-Area8@2			165619700	168785100	172622800	175943000	172776100	168509500	167384500	161850900	155223200	146550900	142270300	136826700	132589600	126935100	110082500	101276600	99742370	98368470	96405340	95828770
TK4Z-blau-Area18@1			73342800	68880760	64148730	59610750	56431210	53108240	48743230	43748220	39443690	37633840	37058680	37256960	37332900	36963060	36650870	35506180	35732590	36115090	35473840	34756650
TK4Z-blau-Area19@1			151581000	157187800	160817300	164136100	166211700	171845100	173967200	176907700	177025800	181597500	184670200	186973600	189289700	189551300	189563900	186250800	184508400	191490500	201008000	212051300
TK4Z-blau-Area19@2			138698400	141139600	142955100	144040700	146145900	149170700	149228400	149416800	150766800	151441800	152299600	156221700	160164800	164557900	168027200	170022600	172624200	174795500	178728700	182103800
Balmat010623@11			120924800	123246500	126044900	128917900	131823200	134883200	138255400	141742900	145167100	148682800	152412100	156075400	159605100	163279700	166777000	170063400	173757600	177408300	180313600	184047200
Balmat010623@12			119050200	121433800	124153500	127050400	129940200	133244900	136468100	139836000	143170300	146688700	150167800	153601800	157542200	160977600	164708400	168329500	171337500	175279200	179152000	182456700
Balmat010623@13			119680200	121906300	124671000	127511600	130518200	133585200	136587600	140117300	143506300	146974200	150523500	154136200	157509800	161265900	165142900	168612200	172710000	175737600	179424800	182694400
Balmat010623@14			119386300	121753000	124409400	127303500	130345200	133630200	136856200	140145400	143919800	147556400	150813200	154395000	158324000	162144800	165666100	169471400	173084100	176491400	179807300	183346900
Balmat010623@15			120048700	122586900	124964900	127840700	130890900	133979000	137349800	140882300	143759500	147557800	150710600	144192600	154936400	164323100	167146900	168381500	169965000	172718400	176336700	179723000
Balmat010623@16			121013300	123419400	126106800	128782900	131833000	134938100	138175200	141613500	145220600	148478900	152143600	155581800	159211400	162850800	166563300	170256100	173927800	177271900	181198100	184599900
Balmat010623@17			118892700	121173700	123733000	126376800	129348200	132228200	135504800	138657600	142270300	145754900	149208700	152866400	156588700	160183100	163538400	167355000	170910000	174338400	178193000	181497700
Balmat010623@18			118708500	121093500	123671200	126361300	129009300	131966600	135144800	138248400	141465900	144971700	148210300	151851000	155473600	159090400	162935100	166397300	170168900	173671900	177262000	180734100
Balmat010623@19			119050200	121291800	123876500	126663700	129618200	132716200	135909800	139048500	142523400	145992600	149738900	153237600	156948700	160117000	163958900	167598300	171672200	175082300	178669700	182072800
Balmat010623@20			118281000	120581600	123031300	125862100	128761800	131736000	135039300	138356700	141816000	145181200	148578700	152533100	156275100	159942600	163074300	166743300	170102800	174029100	177555900	180554100
TK4Z-a-Area16@1			159226800	163316200	168186100	172018100	175336900	178818700	182435600	187463000	193889600	197842500	202249700	205346300	209115000	212251000	215399600	220109100	225299600	228836300	232247900	237784300
TK4Z-a-Area16@2			126565200	129805200	133417900	137216200	140751500	144704500	148746000	153322000	157034500	161517600	165832000	170211100	174442500	178444700	182030600	186468800	190701600	194303000	198386700	203210200
TK4Z-a-Area16@3			136477900	140654500	145410400	149300100	153379600	157737600	162610300	167038600	172458300	176520900	181475200	186325300	190154500	193435300	197468500	201767400	205541800	209750700	213440700	216350200
TK4Z-a-Area17@1			268313	174094	933470	1369408	1452377	1660503	1643628	1411596	1311752	1365190	1182377	1040345	1017845	808314	607220	662064	586126	515813	438469	292219
TK4Z-a-Area18@1			170755300	176333900	178967800	181371100	177847000	175993600	178772300	184937400	189742500	197859400	208769100	215194300	217181300	219761800	223553000	216843800	210359600	217977200	223389900	225260200
TK4Z-a-Area19@1			165933300	170745500	181340200	188188600	198218000	205617700	210526900	213131300	215561300	216759400	222262100	226963200	229327100	229801000	227821000	222072300	226824000	237112100	243700400	249935700
TK4Z-a-Area20@1			114561500	118015200	120830500	124371500	127677600	131146800	134620200	138476200	142548700	145867400	149390100	152682100	156183700	159291500	165273700	168716200	171185600	173998100	177719100	181139100
TK4Z-a-Area20@2			116389600	119269600	123236600	127161500	130505500	134472600	137969900	141747100	145489200	148357900	149540600	151237900	153119500	154746500	156920600	157260900	154683200	154940600	155754800	156304700
TK4Z-a-Area21@1			118739400	122456200	126108200	128981200	131504000	134236300	136904000	139702400	143690600	147892400	151877800	157897900	163125000	166921900	170932500	175568900	179663900	183687200	186657200	190244500
TK4Z-a-Area22@1			138680100	142536000	147697000	153345900	158232600	162604700	167542000	170651200	171814200	174420000	176580000	184262400	189354400	193632200	198562500	202556300	205752700	208372500	211138600	215821500
TK4Z-a-Area22@2			112179300	115026900	116784700	117343000	116898700	116974600	116540100	113681100	109594600	100525700	90794390	81335940	74546550	68449040	63078570	59645910	57994970	55352620	51867920	48619480
TK4Z-a-Area8@1			110690000	113097600	116298200	119483300	122630500	125420500	128316000	130951300	133977600	136617100	139000700	141761200	144253100	146126200	148114600	150370300	152600600	154823900	157535100	160651400
TK4Z-a-Area8@2			99659410	101107800	102730700	104321100	105946800	107810000	110012200	112200400	114553000	117096900	119639400	122439300	125263000	128034800	131055400	133924100	137159900	140215700	143679300	146926400
TK4Z-a-Area8@3			101301900	104401300	107203900	111126000	115725800	120013500	124326500	128029100	132166300	136423100	140717800	144735400	149065300	153270000	157331200	160599300	164512900	168302800	171691900	174899500
TK4Z-a-Area9@1			108231900	109771800	111459300	113252200	115087400	117314900	119280800	121612400	123891900	124723000	126881600	129033200	131007600	133131000	135147600	137579000	140061000	142763800	145911000	149075100
Balmat010623@21			107026800	108703000	110431300	112367700	114464400	116697600	119043200	121577300	124169000	126870400	129602700	132508100	135593400	138484600	141356200	144413400	147194900	150117100	152967600	156151400
Balmat010623@22			106993000	108466800	110207700	112196100	114134000	116443000	118760500	121183500	123600800	126143400	128953000	131854100	134610400	137694300	140925900	143765100	146636700	149439300	152828400	155982600
Balmat010623@23			106429100	108053300	109736600	111781300	113816100	116104100	118596000	121021800	123598000	126289600	129068400	131827400	134746800	137649300	140221300	143099900	146143100	148986500	151934000	154874500
Balmat010623@24			104496900	106024100	107845200	109864600	112035800	114319600	116621600	119193700	121758700	124235100	127174100	129962700	133350400	136134800	138587300	141960900	145056000	148154000	150932800	153639800
Balmat010623@25			103920300	105576900	107281300	109238800	111209000	113802100	115814400	118472200	120948700	123659900	126217900	129110500	131987700	134915600	137566300	140392900	143018400	146328700	149685400	152554200
Balmat010623@26			103516800	105215500	106905800	108708600	110618300	112814900	115041000	117268500	119886900	122551800	125375500	128006600	130772700	133593700	136539800	139499900	142495300	145397800	148227100	151192900
Balmat010623@27			145434300	146728100	148199000	149655900	151554300	153594800	155721100	157924700	160329300	162804300	165200600	167722000	170251900	172866100	175689800	178247800	181465300	184163900	186690900	189970300
Balmat010623@28			144464000	145712800	147231500	148900700	150693700	152592100	154849200	157038700	159323900	161777800	164377900	166747500	169297000	172251600	174875600	177419500	179985900	183105000	186049700	189225000
Balmat010623@29			143791800	145122100	146543900	148211700	149892100	151749800	153921100	156182300	158347900	160682300	162981500	165445300	167973700	170836900	173601600	176342300	179167500	181957500	184674400	187778000
Balmat010623@30			143332000	144815600	146323100	148186400	150024300	151910100	154067300	156391800	158392900	160751200	163541200	165841900	168513700	171188400	174003700	176751600	179431900	182423000	185270600	188142200
Balmat010623@31			143729900	145245900	146795600	148275000	150053900	152215300	154313400	156476200	158857000	161164700	163708600	166224400	168915900	171946400	174580300	176979400	179918400	183013600	186118600	188952200
Balmat010623@32			143310900	144975900	146615600	148602600	150478500	152441700	154695900	156493100	158869700	161467000	163835100	166553400	168890600	171646900	174272300	177492700	179827000	183061400	186323900	189023900
Balmat010623@33			142694900	144052000	145672000	147313100	149249500	151399600	153219300	155318900	157568900	160020000	162413400	164712600	167332500	169776500	172665000	175845900	178506600	180977300	184083800	186820300
TK4-Z-Pink-Area4@1			187672500	192626700	197270200	200531300	205301300	212023200	220452300	226337400	232032700	237369500	242713200	248161000	251261800	255340000	259056700	264463700	269095900	273282300	276553300	280658100
TK4-Z-Pink-Area4@2			174549400	181833800	188119700	191632500	194712200	198863500	201300500	204025800	209484900	209484900	211709600	217586300	221926000	225895900	231532100	237148700	242316700	247204800	252379800	257231400
TK4-Z-Pink-Area4@3			174826400	176945600	178515000	181253000	184196300	187365900	191068600	194753000	198329100	201808200	205399700	208726900	210656300	212897900	216628700	220322900	223485500	227465200	231864000	238126000
TK4-Z-Pink-Area4@4			167771200	170121100	172487800	175275000	178183100	181161600	184336900	187714700	191295000	195016000	198573800	201799700	204975000	208321900	211466300	215026900	218791500	222325400	225884600	229913500
TK4-Z-Pink-Area4@5			162296700	165265300	168512300	171843700	175657500	179483900	183230200	186586900	189873300	193470500	196360300	199807100	203502700	206980400	210289300	213781000	218749300	223277400	227484900	230706600
TK4-Z-Pink-Area4@6			59609340	59911690	59439190	59283090	62641220	68197330	73517180	78867970	81717030	77430780	81164380	84064070	80496410	77181870	77413900	78010150	78676720	75999210	75909210	77880780
TK4-Z-Pink-Area3@1			165941700	169295600	173200800	175851600	179703300	182998100	184054200	184403000	187683800	188270200	190410500	193966900	201961400	211187900	221325500	226956200	231173500	233696300	238751800	240713500
TK4-Z-Pink-Area3@2			183834800	189142000	194183500	198308000	202054300	206197100	212128600	217189700	221637700	226700200	230228500	234859300	238374900	242468500	246903900	250716200	254674800	258135600	261437500	264482000
TK4-Z-Pink-Area2@1			162378300	161651200	164625400	167990600	170723000	171475300	172861900	175739100	180704500	185800800	188623100	190870300	193192100	196516400	200293600	205181800	210352500	215284300	219504400	224152100
TK4-Z-Pink-Area2@2			137138800	143260300	150110100	160834200	170195600	179257500	187070600	192858800	198770700	203596900	207668000	212591300	216249000	219999400	223423700	228382100	231894900	234970400	238366500	242011500
TK6-Z-a-Area1@1			189105500	195976400	203758600	212251000	221373300	229546500	235641200	241686700	247085300	252339000	257030300	260927000	263485000	266419800	267570100	271412000	275429700	276470300	276671400	276831700
TK6-Z-a-Area1@2			129362300	133237900	132045400	135724100	135701600	133401000	132298500	131335200	128420100	124709000	125372700	126372600	128079800	131352100	131301500	130296000	125244800	121907700	113979300	106824300
TK6-Z-a-Area1@3			204914600	212619400	216109700	220474800	222037100	229484600	240072300	250392800	261997200	268773900	272323300	276629200	275484500	273460900	279129500	290113800	292268100	291212000	290369700	281278300
TK6-Z-a-Area1@4			215251900	222525100	222793700	230421200	235469600	237479200	245327400	245843500	249291700	252580900	254012500	257462000	264760400	266964000	271540000	277294400	282535500	280334700	286899100	284386100
TK6-Z-a-Area1@5			163215000	172694500	185021700	193509900	204142500	214664100	222449100	230889500	239467600	249615100	259615000	268180400	273961600	279152000	283841900	289468300	294141300	297631600	301521300	307213800
TK6-Z-a-Area4@1			198566700	205228200	207218000	208745200	214011600	217860500	223036900	226853500	227050400	223522100	222000500	224223800	225337600	222235400	220308800	222928700	225085900	227711300	229934600	230587100
TK6-Z-a-Area4@2			181442800	188069100	196931300	203789600	210155700	217088500	222163700	226389400	230841600	237670400	242159200	247141500	252275700	255915100	260461500	264649400	268482800	272189700	275343900	278441900
TK6-Z-a-Area4@3			207021100	211010700	215157700	220649100	224521900	226527300	230952700	235282600	238109200	243189900	250027100	256261100	260093100	262847900	265375000	266855800	271029500	278616200	284431100	283577500
TK6-Z-a-Area4@4			199868900	202169600	205745700	212460500	220296200	224935400	230176500	233171800	234431800	234917000	237778700	243324900	244520300	243088700	240489900	227847700	229809500	241173400	255678900	262233400
TK6-Z-a-Area4@5			179153400	190877400	191032000	193033100	190497700	188419200	187508000	193920500	205636000	211235700	209724000	210813800	221646200	226115200	218877200	220691300	228805400	242693500	242267400	243741200
TK6-Z-a-Area5@1			158990600	163804200	167904800	172317600	176906200	182113600	187353300	192376400	197544400	202497200	207805800	213626300	218951800	223139600	226738200	230878200	235299500	239865600	244116700	248650400
TK6-Z-a-Area6@1			181051900	184958400	192234400	195394200	199296600	204593900	213336600	221564600	227425900	234022600	238436800	242361700	247151400	245207900	242609200	239186300	240038500	252751100	258578600	264872900
TK6-Z-a-Area6@2			162708700	161873400	162966100	154359800	148208900	146827900	147668900	147355300	150986200	158951200	170479700	176653100	181071600	186557400	191826600	195779600	203311400	210175400	208826800	210172500
TK6-Z-a-Area6@3			145219200	146572000	147545100	157003600	160372900	158049800	158030100	156109200	150329500	144261500	134389600	132281600	137110700	139611000	132142400	130681300	123928500	129864300	123522100	119764600
TK6-Z-a-Area7@1			147457900	151270300	154697300	157935900	161070400	165331400	169156400	173376600	177751400	181922300	186179100	189936600	194163800	198649700	203315700	207651100	211971100	216689100	220287700	224436200
Balmat010623@34			143209600	144660900	146268200	148121700	150208500	152004300	154365400	156567600	158563100	161392500	163833700	166365000	168897600	171670800	174317300	177294400	180156100	183196400	185592700	188863600
Balmat010623@35			142306800	143728500	145252900	147051500	148793900	150785100	153102600	155313200	157701100	160100100	162811400	165427000	168128400	170849500	173417300	176539200	179292700	181825300	185082200	188081700
Balmat010623@36			142998700	144396500	145816800	147539500	149218500	151318100	153468200	155479200	158003400	160361700	162992800	165425600	168255000	170813000	173393400	176168000	179216700	182064400	185044200	187987500
Balmat010623@37			142446000	143936700	145541200	147367900	149286000	151080400	153302300	155355400	157743200	160066400	162728400	165411500	167630600	170614700	173390600	176249500	179073300	182175500	185108900	187891900
Balmat010623@38			141852600	143310900	145044800	146854600	148620900	150624800	153026700	154764800	157433900	159859700	162361400	165013600	167665800	170185800	172537000	175251100	178174700	181148900	184838900	188312400
Balmat010623@39			141744300	143194200	144825400	146692900	148675700	150295700	152704600	155032000	157377600	159675400	162016800	164853300	167549000	170015600	173070000	175975300	178928400	181760600	184851600	187941100

## Sheet: Compile
			Clock	Time After	East-West	North-South	Primary	32S	34S/32S		DT-FA-x	DT-FA-y	DT-CA-x
Analysis	Documentation	Date	Time	Start (h)	(µm)	(µm)	w/e- (nA)	(cps)	measured	1SE	(bits)	(bits)	(bits)
Balmat010623@01		2023-06-01	2023-06-01 09:48:00	0	3278	-2762	-0.001	135386000	0.0444819	0.583906	8	13	19
Balmat010623@02		2023-06-01	2023-06-01 09:52:00	0.0666667	3238	-2762	-0.001	149134700	0.0444298	0.466148	6	18	15
Balmat010623@03		2023-06-01	2023-06-01 09:56:00	0.133333	3198	-2762	-0.001	156343800	0.0444578	0.387048	4	18	16
Balmat010623@04		2023-06-01	2023-06-01 10:00:00	0.2	3158	-2762	-0.001	155930800	0.0444616	0.396781	6	18	15
Balmat010623@05		2023-06-01	2023-06-01 10:04:00	0.266667	3118	-2762	-0.001	158596900	0.0444584	0.349384	5	17	15
Balmat010623@06		2023-06-01	2023-06-01 10:08:00	0.333333	-495	-3181	-0.001	160164500	0.0444534	0.380565	1	19	16
Balmat010623@07		2023-06-01	2023-06-01 10:11:00	0.383333	-535	-3181	-0.001	158014200	0.044457	0.390503	2	18	18
Balmat010623@08		2023-06-01	2023-06-01 10:15:00	0.45	-575	-3181	-0.001	158326600	0.0444586	0.37364	2	18	18
Balmat010623@09		2023-06-01	2023-06-01 10:19:00	0.516667	-615	-3181	-0.001	159634100	0.0444524	0.369383	2	19	18
Balmat010623@10		2023-06-01	2023-06-01 10:23:00	0.583333	-655	-3181	-0.001	158945400	0.0444528	0.387732	3	19	18
TK4Z-blau-Area9@1	15	2023-06-01	2023-06-01 11:02:00	1.23333	-1251	8623	-0.001	255588200	0.0458023	0.722727	-14	-41	-3
TK4Z-blau-Area9@2	16	2023-06-01	2023-06-01 11:07:00	1.31667	-1257	8476	-0.001	251427300	0.0459048	0.576964	-13	-34	28
TK4Z-blau-Area10@1	17	2023-06-01	2023-06-01 11:15:00	1.45	-969	7446	-0.001	281219800	0.0420737	0.528096	-10	-10	-4
TK4Z-blau-Area10@2	18	2023-06-01	2023-06-01 11:22:00	1.56667	-969	7452	-0.001	218863400	0.0421049	0.28983	-13	-6	4
TK4Z-blau-Area3@1	1	2023-06-01	2023-06-01 11:27:00	1.65	-668	7118	-0.001	131481100	0.0438734	0.470908	-8	-2	18
TK4Z-blau-Area3@2	2	2023-06-01	2023-06-01 11:32:00	1.73333	-650	7080	-0.001	163462200	0.043946	0.396673	-10	-1	28
TK4Z-blau-Area3@3	3	2023-06-01	2023-06-01 11:36:00	1.8	-615	6976	-0.001	200415200	0.0438877	0.911099	-8	-1	-19
TK4Z-blau-Area4@1		2023-06-01	2023-06-01 11:41:00	1.88333	-822	7410	-0.001	252182100	0.0419444	0.394462	-7	-8	6
TK4Z-blau-Area4@2	4	2023-06-01	2023-06-01 11:45:00	1.95	-798	7407	-0.001	243699900	0.0437914	0.244502	-9	-9	3
TK4Z-blau-Area4@3	5	2023-06-01	2023-06-01 11:50:00	2.03333	-717	7299	-0.001	230545000	0.0438859	0.181924	-7	-9	-4
TK4Z-blau-Area5@1	6	2023-06-01	2023-06-01 11:55:00	2.11667	-822	7535	-0.001	223119700	0.0462838	1.17362	-7	-10	6
TK4Z-blau-Area5@2	7	2023-06-01	2023-06-01 11:59:00	2.18333	-836	7554	-0.001	199704600	0.0458956	0.301605	-6	-11	-2
TK4Z-blau-Area5@3	8	2023-06-01	2023-06-01 12:08:00	2.33333	-860	7665	-0.001	185335100	0.043899	0.35375	-7	-16	-5
TK4Z-blau-Area6@1	9	2023-06-01	2023-06-01 12:13:00	2.41667	-875	7852	-0.001	31967260	0.0434684	0.608841	-7	-22	12
TK4Z-blau-Area6@2	10	2023-06-01	2023-06-01 12:19:00	2.51667	-878	7814	-0.001	226346200	0.04385	0.256232	-8	-18	-1
TK4Z-blau-Area7@1	11	2023-06-01	2023-06-01 12:27:00	2.65	-797	8162	-0.001	206259500	0.0437372	0.138809	-6	-29	7
TK4Z-blau-Area7@2	12	2023-06-01	2023-06-01 12:32:00	2.73333	-815	8171	-0.001	250924700	0.0437221	0.154557	-6	-29	6
TK4Z-blau-Area8@1	13	2023-06-01	2023-06-01 12:41:00	2.88333	-1168	8190	-0.001	152761200	0.0438337	0.729169	-9	-29	20
TK4Z-blau-Area8@2	14	2023-06-01	2023-06-01 12:47:00	2.98333	-1151	8200	-0.001	143668800	0.0438651	0.480568	-10	-28	15
TK4Z-blau-Area18@1		2023-06-01	2023-06-01 13:09:00	3.35	-2592	-8962	-0.001	47440000	0.0440363	0.39044	-51	-6	25
TK4Z-blau-Area19@1	20	2023-06-01	2023-06-01 13:22:00	3.56667	-2650	-8264	-0.001	184504200	0.0439945	0.399164	-43	-28	8
TK4Z-blau-Area19@2	19	2023-06-01	2023-06-01 13:26:00	3.63333	-2662	-8278	-0.001	161354400	0.043646	0.264045	-41	-32	18
Balmat010623@11		2023-06-01	2023-06-01 13:36:00	3.8	2967	-2611	-0.001	155284800	0.0444653	0.313643	-9	0	22
Balmat010623@12		2023-06-01	2023-06-01 13:40:00	3.86667	2967	-2656	-0.001	153304000	0.044472	0.342357	-9	2	23
Balmat010623@13		2023-06-01	2023-06-01 13:44:00	3.93333	3007	-2656	-0.001	153723300	0.0444772	0.323796	-8	0	22
Balmat010623@14		2023-06-01	2023-06-01 13:48:00	4	3007	-2696	-0.001	154030400	0.0444725	0.328183	-8	1	22
Balmat010623@15		2023-06-01	2023-06-01 13:52:00	4.06667	3047	-2696	-0.001	152984100	0.0444719	0.381727	-10	1	23
Balmat010623@16		2023-06-01	2023-06-01 13:56:00	4.13333	-746	-2957	-0.001	155271200	0.0444723	0.306876	-21	4	24
Balmat010623@17		2023-06-01	2023-06-01 14:00:00	4.2	-786	-2957	-0.001	152491300	0.0444795	0.335577	-20	5	25
Balmat010623@18		2023-06-01	2023-06-01 14:04:00	4.26667	-826	-2957	-0.001	151868600	0.0444819	0.314225	-20	4	26
Balmat010623@19		2023-06-01	2023-06-01 14:08:00	4.33333	-746	-2997	-0.001	152854900	0.044486	0.317271	-20	4	22
Balmat010623@20		2023-06-01	2023-06-01 14:12:00	4.4	-786	-2997	-0.001	151949700	0.044483	0.319479	-20	4	25
TK4Z-a-Area16@1	21	2023-06-01	2023-06-01 14:43:00	4.91667	-2035	-4972	-0.001	203394800	0.0458666	1.28093	-15	23	24
TK4Z-a-Area16@2	22	2023-06-01	2023-06-01 14:47:00	4.98333	-2143	-4985	-0.001	168218200	0.0455939	0.700367	-16	23	25
TK4Z-a-Area16@3	23	2023-06-01	2023-06-01 14:51:00	5.05	-2180	-4939	-0.001	182503100	0.0452092	0.204519	-15	23	22
TK4Z-a-Area17@1		2023-06-01	2023-06-01 14:55:00	5.11667	-2671	-4506	-0.001	2114799	0.0434778	3.70309	-25	10	11
TK4Z-a-Area18@1	24	2023-06-01	2023-06-01 15:06:00	5.3	-2585	-3901	-0.001	204604100	0.0447625	0.253455	-16	9	20
TK4Z-a-Area19@1	25	2023-06-01	2023-06-01 15:16:00	5.46667	-2415	-3828	-0.001	219437300	0.0471013	0.259901	-16	10	21
TK4Z-a-Area20@1	26	2023-06-01	2023-06-01 15:25:00	5.61667	-2792	-3207	-0.001	151730400	0.0459578	0.339884	-17	3	24
TK4Z-a-Area20@2	27	2023-06-01	2023-06-01 15:33:00	5.75	-2750	-3200	-0.001	147417200	0.0452977	0.646591	-18	3	22
TK4Z-a-Area21@1	28	2023-06-01	2023-06-01 15:56:00	6.13333	-2952	-3359	-0.001	156984500	0.045596	0.269391	-17	7	23
TK4Z-a-Area22@1	29	2023-06-01	2023-06-01 16:04:00	6.26667	-3280	-3454	-0.001	183328600	0.0459605	0.442013	-22	10	30
TK4Z-a-Area22@2	30	2023-06-01	2023-06-01 16:13:00	6.41667	-3307	-3357	-0.001	92264280	0.0457226	0.817607	-21	10	29
TK4Z-a-Area8@1		2023-06-01	2023-06-01 16:28:00	6.66667	-9103	-600	-0.001	140463500	0.046045	0.26655	-128	32	69
TK4Z-a-Area8@2		2023-06-01	2023-06-01 16:32:00	6.73333	-9187	-659	-0.001	123690500	0.0456986	0.268049	-130	33	69
TK4Z-a-Area8@3		2023-06-01	2023-06-01 16:36:00	6.8	-9370	-635	-0.001	142149900	0.0440446	0.271903	-135	34	71
TK4Z-a-Area9@1		2023-06-01	2023-06-01 16:40:00	6.86667	-9908	-816	-0.001	130391600	0.0438961	0.52699	-145	43	98
Balmat010623@21		2023-06-01	2023-06-01 16:52:00	7.06667	3263	-2713	-0.001	133174300	0.0444988	0.375651	-2	-7	14
Balmat010623@22		2023-06-01	2023-06-01 16:56:00	7.13333	3223	-2713	-0.001	132718600	0.0445001	0.368963	-5	-7	17
Balmat010623@23		2023-06-01	2023-06-01 17:00:00	7.2	3183	-2713	-0.001	132369300	0.0445029	0.340489	-4	-7	17
Balmat010623@24		2023-06-01	2023-06-01 17:04:00	7.26667	-602	-3164	-0.001	130705600	0.0445033	0.359867	-7	-4	17
Balmat010623@25		2023-06-01	2023-06-01 17:07:00	7.31667	-642	-3164	-0.001	129705100	0.0445077	0.36469	-10	-4	21
Balmat010623@26		2023-06-01	2023-06-01 17:11:00	7.38333	-682	-3164	-0.001	128784100	0.0445128	0.369501	-10	-4	22
Balmat010623@27		2023-06-02	2023-06-02 09:30:00	23.7	-682	-3124	-0.001	169583100	0.0445712	0.346096	-8	-4	18
Balmat010623@28		2023-06-02	2023-06-02 09:35:00	23.7833	3263	-2753	-0.001	168649100	0.0445799	0.328634	-5	-8	14
Balmat010623@29		2023-06-02	2023-06-02 09:39:00	23.85	3223	-2753	-0.001	167593100	0.0445792	0.335291	-4	-8	17
Balmat010623@30		2023-06-02	2023-06-02 09:43:00	23.9167	3183	-2753	-0.001	167804200	0.0445718	0.326355	-5	-7	18
Balmat010623@31		2023-06-02	2023-06-02 09:47:00	23.9833	-602	-3204	-0.001	168217300	0.044573	0.324409	-9	-4	17
Balmat010623@32		2023-06-02	2023-06-02 09:51:00	24.05	-642	-3204	-0.001	168289500	0.0445747	0.345804	-9	-4	19
Balmat010623@33		2023-06-02	2023-06-02 09:55:00	24.1167	-682	-3204	-0.001	166800100	0.0445728	0.330549	-9	-4	21
TK4-Z-Pink-Area4@1	35	2023-06-02	2023-06-02 10:21:00	24.55	1276	-5841	-0.001	242369700	0.0456136	0.211059	-3	14	20
TK4-Z-Pink-Area4@2	36	2023-06-02	2023-06-02 10:25:00	24.6167	1334	-5861	-0.001	220286000	0.0457574	0.228223	-3	14	22
TK4-Z-Pink-Area4@3	37	2023-06-02	2023-06-02 10:29:00	24.6833	1345	-5892	-0.001	208342300	0.0439787	0.262334	-3	13	25
TK4-Z-Pink-Area4@4	38	2023-06-02	2023-06-02 10:33:00	24.75	1387	-5920	-0.001	202010400	0.043922	0.350175	-4	14	18
TK4-Z-Pink-Area4@5	39	2023-06-02	2023-06-02 10:37:00	24.8167	1417	-5942	-0.001	200316000	0.0440006	0.438284	-3	14	22
TK4-Z-Pink-Area4@6		2023-06-02	2023-06-02 10:41:00	24.8833	1444	-5985	-0.001	75953830	0.0459793	0.627082	24	14	50
TK4-Z-Pink-Area3@1	33	2023-06-02	2023-06-02 10:45:00	24.95	1536	-6172	-0.001	204105200	0.0433056	0.303988	-2	13	17
TK4-Z-Pink-Area3@2	34	2023-06-02	2023-06-02 10:49:00	25.0167	1612	-6255	-0.001	232249100	0.0464998	1.25159	0	13	17
TK4-Z-Pink-Area2@1	31	2023-06-02	2023-06-02 10:53:00	25.0833	1711	-6292	-0.001	192705800	0.0437101	0.182902	-1	13	20
TK4-Z-Pink-Area2@2	32	2023-06-02	2023-06-02 10:57:00	25.15	1721	-6348	-0.001	203960800	0.0436394	0.169438	-1	13	20
TK6-Z-a-Area1@1	40	2023-06-02	2023-06-02 11:39:00	25.85	-7382	-545	-0.001	251996500	0.0451922	0.138588	11	6	55
TK6-Z-a-Area1@2	41	2023-06-02	2023-06-02 11:43:00	25.9167	-7415	-603	-0.001	131492400	0.044653	0.553062	9	6	31
TK6-Z-a-Area1@3	42	2023-06-02	2023-06-02 11:47:00	25.9833	-7384	-598	-0.001	263626300	0.047421	0.351328	11	5	51
TK6-Z-a-Area1@4	43	2023-06-02	2023-06-02 11:51:00	26.05	-7558	-633	-0.001	260263100	0.0440718	0.690881	6	10	54
TK6-Z-a-Area1@5	44	2023-06-02	2023-06-02 11:55:00	26.1167	-7614	-660	-0.001	252473000	0.0460562	0.618031	11	10	42
TK6-Z-a-Area4@1	45	2023-06-02	2023-06-02 12:12:00	26.4	-9382	-458	-0.001	225563100	0.0452224	0.7366	12	-3	64
TK6-Z-a-Area4@2	46	2023-06-02	2023-06-02 12:16:00	26.4667	-9416	-384	-0.001	242342700	0.0441792	0.473364	12	-3	56
TK6-Z-a-Area4@3	47	2023-06-02	2023-06-02 12:20:00	26.5333	-9413	-351	-0.001	252533100	0.0460601	0.610784	11	-7	58
TK6-Z-a-Area4@4	48	2023-06-02	2023-06-02 12:24:00	26.6	-9421	-325	-0.001	236863000	0.0451635	0.649273	11	-6	56
TK6-Z-a-Area4@5	49	2023-06-02	2023-06-02 12:28:00	26.6667	-9394	-274	-0.001	215076000	0.0480089	3.90013	14	-10	56
TK6-Z-a-Area5@1	50	2023-06-02	2023-06-02 12:32:00	26.7333	-9486	-35	-0.001	209683500	0.0449094	0.622898	12	-14	57
TK6-Z-a-Area6@1	51	2023-06-02	2023-06-02 12:36:00	26.8	-9710	442	-0.001	231816300	0.0452683	0.345421	-2	-24	64
TK6-Z-a-Area6@2		2023-06-02	2023-06-02 12:40:00	26.8667	-9781	534	-0.001	178379500	0.0445494	0.705746	-2	-26	60
TK6-Z-a-Area6@3	52	2023-06-02	2023-06-02 12:44:00	26.9333	-9805	587	-0.001	145248400	0.0461498	1.40762	-7	-30	47
TK6-Z-a-Area7@1	53	2023-06-02	2023-06-02 12:48:00	27	-9908	758	-0.001	189416100	0.0451321	0.12612	-10	-34	64
Balmat010623@34		2023-06-02	2023-06-02 14:11:00	28.3833	3153	-2646	-0.001	168124700	0.0445748	0.346716	2	-6	16
Balmat010623@35		2023-06-02	2023-06-02 14:15:00	28.45	3113	-2646	-0.001	167105900	0.0445667	0.324312	1	-8	17
Balmat010623@36		2023-06-02	2023-06-02 14:19:00	28.5167	3073	-2646	-0.001	167328000	0.0445715	0.330926	1	-8	19
Balmat010623@37		2023-06-02	2023-06-02 14:23:00	28.5833	-602	-3244	-0.001	167148700	0.0445722	0.336338	-5	-4	18
Balmat010623@38		2023-06-02	2023-06-02 14:27:00	28.65	-642	-3244	-0.001	166662800	0.0445719	0.339848	-5	-4	19
Balmat010623@39		2023-06-02	2023-06-02 14:31:00	28.7167	-682	-3244	-0.001	166676000	0.0445734	0.332037	-5	-3	20

## Sheet: Calibrate
		Clock	Time After	East-West	North-South	Primary	32S	34S/32S		DT-FA-x	DT-FA-y	DT-CA-x
Analysis	Date	Time	Start (h)	(µm)	(µm)	w/e- (nA)	(cps)	measured	1SE	(bits)	(bits)	(bits)
Balmat010623@01	2023-06-01	2023-06-01 09:48:00	0	3278	-2762	-0.001	135386000	0.0444819	0.583906	8	13	19	discard, low count rate
Balmat010623@02	2023-06-01	2023-06-01 09:52:00	0.0666667	3238	-2762	-0.001	149134700	0.0444298	0.466148	6	18	15	discard, low count rate
Balmat010623@03	2023-06-01	2023-06-01 09:56:00	0.133333	3198	-2762	-0.001	156343800	0.0444578	0.387048	4	18	16
Balmat010623@04	2023-06-01	2023-06-01 10:00:00	0.2	3158	-2762	-0.001	155930800	0.0444616	0.396781	6	18	15
Balmat010623@05	2023-06-01	2023-06-01 10:04:00	0.266667	3118	-2762	-0.001	158596900	0.0444584	0.349384	5	17	15
Balmat010623@06	2023-06-01	2023-06-01 10:08:00	0.333333	-495	-3181	-0.001	160164500	0.0444534	0.380565	1	19	16
Balmat010623@07	2023-06-01	2023-06-01 10:11:00	0.383333	-535	-3181	-0.001	158014200	0.044457	0.390503	2	18	18
Balmat010623@08	2023-06-01	2023-06-01 10:15:00	0.45	-575	-3181	-0.001	158326600	0.0444586	0.37364	2	18	18
Balmat010623@09	2023-06-01	2023-06-01 10:19:00	0.516667	-615	-3181	-0.001	159634100	0.0444524	0.369383	2	19	18
Balmat010623@10	2023-06-01	2023-06-01 10:23:00	0.583333	-655	-3181	-0.001	158945400	0.0444528	0.387732	3	19	18
Balmat010623@11	2023-06-01	2023-06-01 13:36:00	3.8	2967	-2611	-0.001	155284800	0.0444653	0.313643	-9	0	22
Balmat010623@12	2023-06-01	2023-06-01 13:40:00	3.86667	2967	-2656	-0.001	153304000	0.044472	0.342357	-9	2	23
Balmat010623@13	2023-06-01	2023-06-01 13:44:00	3.93333	3007	-2656	-0.001	153723300	0.0444772	0.323796	-8	0	22
Balmat010623@14	2023-06-01	2023-06-01 13:48:00	4	3007	-2696	-0.001	154030400	0.0444725	0.328183	-8	1	22
Balmat010623@15	2023-06-01	2023-06-01 13:52:00	4.06667	3047	-2696	-0.001	152984100	0.0444719	0.381727	-10	1	23
Balmat010623@16	2023-06-01	2023-06-01 13:56:00	4.13333	-746	-2957	-0.001	155271200	0.0444723	0.306876	-21	4	24			On 01 June it looks like there was about a 1.2 per mil dirft during the 7.4 hours of data collection.
Balmat010623@17	2023-06-01	2023-06-01 14:00:00	4.2	-786	-2957	-0.001	152491300	0.0444795	0.335577	-20	5	25			On 02 June it looks like the IMF was stable.
Balmat010623@18	2023-06-01	2023-06-01 14:04:00	4.26667	-826	-2957	-0.001	151868600	0.0444819	0.314225	-20	4	26
Balmat010623@19	2023-06-01	2023-06-01 14:08:00	4.33333	-746	-2997	-0.001	152854900	0.044486	0.317271	-20	4	22
Balmat010623@20	2023-06-01	2023-06-01 14:12:00	4.4	-786	-2997	-0.001	151949700	0.044483	0.319479	-20	4	25
Balmat010623@21	2023-06-01	2023-06-01 16:52:00	7.06667	3263	-2713	-0.001	133174300	0.0444988	0.375651	-2	-7	14
Balmat010623@22	2023-06-01	2023-06-01 16:56:00	7.13333	3223	-2713	-0.001	132718600	0.0445001	0.368963	-5	-7	17
Balmat010623@23	2023-06-01	2023-06-01 17:00:00	7.2	3183	-2713	-0.001	132369300	0.0445029	0.340489	-4	-7	17
Balmat010623@24	2023-06-01	2023-06-01 17:04:00	7.26667	-602	-3164	-0.001	130705600	0.0445033	0.359867	-7	-4	17
Balmat010623@25	2023-06-01	2023-06-01 17:07:00	7.31667	-642	-3164	-0.001	129705100	0.0445077	0.36469	-10	-4	21
Balmat010623@26	2023-06-01	2023-06-01 17:11:00	7.38333	-682	-3164	-0.001	128784100	0.0445128	0.369501	-10	-4	22
Balmat010623@27	2023-06-02	2023-06-02 09:30:00	23.7	-682	-3124	-0.001	169583100	0.0445712	0.346096	-8	-4	18
Balmat010623@28	2023-06-02	2023-06-02 09:35:00	23.7833	3263	-2753	-0.001	168649100	0.0445799	0.328634	-5	-8	14
Balmat010623@29	2023-06-02	2023-06-02 09:39:00	23.85	3223	-2753	-0.001	167593100	0.0445792	0.335291	-4	-8	17
Balmat010623@30	2023-06-02	2023-06-02 09:43:00	23.9167	3183	-2753	-0.001	167804200	0.0445718	0.326355	-5	-7	18
Balmat010623@31	2023-06-02	2023-06-02 09:47:00	23.9833	-602	-3204	-0.001	168217300	0.044573	0.324409	-9	-4	17
Balmat010623@32	2023-06-02	2023-06-02 09:51:00	24.05	-642	-3204	-0.001	168289500	0.0445747	0.345804	-9	-4	19
Balmat010623@33	2023-06-02	2023-06-02 09:55:00	24.1167	-682	-3204	-0.001	166800100	0.0445728	0.330549	-9	-4	21
Balmat010623@34	2023-06-02	2023-06-02 14:11:00	28.3833	3153	-2646	-0.001	168124700	0.0445748	0.346716	2	-6	16
Balmat010623@35	2023-06-02	2023-06-02 14:15:00	28.45	3113	-2646	-0.001	167105900	0.0445667	0.324312	1	-8	17
Balmat010623@36	2023-06-02	2023-06-02 14:19:00	28.5167	3073	-2646	-0.001	167328000	0.0445715	0.330926	1	-8	19
Balmat010623@37	2023-06-02	2023-06-02 14:23:00	28.5833	-602	-3244	-0.001	167148700	0.0445722	0.336338	-5	-4	18
Balmat010623@38	2023-06-02	2023-06-02 14:27:00	28.65	-642	-3244	-0.001	166662800	0.0445719	0.339848	-5	-4	19
Balmat010623@39	2023-06-02	2023-06-02 14:31:00	28.7167	-682	-3244	-0.001	166676000	0.0445734	0.332037	-5	-3	20
						for 02.06.2023	Mean	0.0445733
							1s	3.41022e-06
							per mil (‰)	0.0765081	repeatability (1s)
							n	13
Drift Correction 01 June 2023
		Clock	Time After	East-West	North-South	Primary	32S	34S/32S		34S/32S
Analysis	Date	Time	Start (h)	(µm)	(µm)	w/e- (nA)	(cps)	measured	1SE	drift corrected
Balmat010623@03	2023-06-01	2023-06-01 09:56:00	0.133333	3198	-2762	-0.001	156343800	0.0444578	0.387048	0.0444569
Balmat010623@04	2023-06-01	2023-06-01 10:00:00	0.2	3158	-2762	-0.001	155930800	0.0444616	0.396781	0.0444603												slop	6.81446e-06
Balmat010623@05	2023-06-01	2023-06-01 10:04:00	0.266667	3118	-2762	-0.001	158596900	0.0444584	0.349384	0.0444565												intercept	0.0444519
Balmat010623@06	2023-06-01	2023-06-01 10:08:00	0.333333	-495	-3181	-0.001	160164500	0.0444534	0.380565	0.0444511
Balmat010623@07	2023-06-01	2023-06-01 10:11:00	0.383333	-535	-3181	-0.001	158014200	0.044457	0.390503	0.0444544
Balmat010623@08	2023-06-01	2023-06-01 10:15:00	0.45	-575	-3181	-0.001	158326600	0.0444586	0.37364	0.0444555
Balmat010623@09	2023-06-01	2023-06-01 10:19:00	0.516667	-615	-3181	-0.001	159634100	0.0444524	0.369383	0.0444488
Balmat010623@10	2023-06-01	2023-06-01 10:23:00	0.583333	-655	-3181	-0.001	158945400	0.0444528	0.387732	0.0444488
Balmat010623@11	2023-06-01	2023-06-01 13:36:00	3.8	2967	-2611	-0.001	155284800	0.0444653	0.313643	0.0444394
Balmat010623@12	2023-06-01	2023-06-01 13:40:00	3.86667	2967	-2656	-0.001	153304000	0.044472	0.342357	0.0444457
Balmat010623@13	2023-06-01	2023-06-01 13:44:00	3.93333	3007	-2656	-0.001	153723300	0.0444772	0.323796	0.0444504
Balmat010623@14	2023-06-01	2023-06-01 13:48:00	4	3007	-2696	-0.001	154030400	0.0444725	0.328183	0.0444452
Balmat010623@15	2023-06-01	2023-06-01 13:52:00	4.06667	3047	-2696	-0.001	152984100	0.0444719	0.381727	0.0444441
Balmat010623@16	2023-06-01	2023-06-01 13:56:00	4.13333	-746	-2957	-0.001	155271200	0.0444723	0.306876	0.0444442
Balmat010623@17	2023-06-01	2023-06-01 14:00:00	4.2	-786	-2957	-0.001	152491300	0.0444795	0.335577	0.0444509
Balmat010623@18	2023-06-01	2023-06-01 14:04:00	4.26667	-826	-2957	-0.001	151868600	0.0444819	0.314225	0.0444528
Balmat010623@19	2023-06-01	2023-06-01 14:08:00	4.33333	-746	-2997	-0.001	152854900	0.044486	0.317271	0.0444565
Balmat010623@20	2023-06-01	2023-06-01 14:12:00	4.4	-786	-2997	-0.001	151949700	0.044483	0.319479	0.0444531
Balmat010623@21	2023-06-01	2023-06-01 16:52:00	7.06667	3263	-2713	-0.001	133174300	0.0444988	0.375651	0.0444507
Balmat010623@22	2023-06-01	2023-06-01 16:56:00	7.13333	3223	-2713	-0.001	132718600	0.0445001	0.368963	0.0444515
Balmat010623@23	2023-06-01	2023-06-01 17:00:00	7.2	3183	-2713	-0.001	132369300	0.0445029	0.340489	0.0444538
Balmat010623@24	2023-06-01	2023-06-01 17:04:00	7.26667	-602	-3164	-0.001	130705600	0.0445033	0.359867	0.0444538
Balmat010623@25	2023-06-01	2023-06-01 17:07:00	7.31667	-642	-3164	-0.001	129705100	0.0445077	0.36469	0.0444578
Balmat010623@26	2023-06-01	2023-06-01 17:11:00	7.38333	-682	-3164	-0.001	128784100	0.0445128	0.369501	0.0444624
									Mean	0.0444519
									1s	5.49737e-06
									per mil (‰)	0.12367	repeatability (1s)
									n	24
Calculate IMF for the two days			34S/32S absolute Canyon Diabolo			0.044163	Ding et al. (2001) GCA, 65/15, 2433-2437
			d34S Balmat			14.3	Crowe and Vaughan (1996) Am. Mineral., 81, 187-193.
			Balmat absolute			0.0447945
			IMF (drift corrected) 01.06.2023 (obs/true)				0.99235		this means that on 01.06 we measured systematically 7.65‰ too light of a ratio after drift correction
			IMF 02.06.2023 (obs/true)				0.995061		this means that on 02.06 we measured systematically 4.94‰ too light of a ratio (no drift correctiong needed)

## Sheet: d34S
													34S/32S absolute Canyon Diabolo			0.044163
													d34S Balmat			14.3
													Balmat absolute			0.0447945
													slope			6.81446e-06
													IMF 01.06			0.99235
													IMF 02.06			0.995061
				Clock	Time After	East-West	North-South	Primary	32S	34S/32S		DT-FA-x	DT-FA-y	DT-CA-x	34S/32S	34S/32S	d34S	1SE
Analysis	Documentation		Date	Time	Start (h)	(µm)	(µm)	w/e- (nA)	(cps)	measured	1SE	(bits)	(bits)	(bits)	Drift corrected	IMF corrected	CDT	internal
TK4Z-blau-Area9@1	15	on rasp small crack	2023-06-01	2023-06-01 11:02:00	1.23333	-1251	8623	-0.001	255588200	0.0458023	0.722727	-14	-41	-3	0.0457939	0.0461469	44.9221	0.722727
TK4Z-blau-Area9@2	16	spot not found	2023-06-01	2023-06-01 11:07:00	1.31667	-1257	8476	-0.001	251427300	0.0459048	0.576964	-13	-34	28	0.0458958	0.0462496	47.248	0.576964
TK4Z-blau-Area10@1	17	massive pyrite	2023-06-01	2023-06-01 11:15:00	1.45	-969	7446	-0.001	281219800	0.0420737	0.528096	-10	-10	-4	0.0420638	0.0423881	-40.1908	0.528096
TK4Z-blau-Area10@2	18	massive pyrite	2023-06-01	2023-06-01 11:22:00	1.56667	-969	7452	-0.001	218863400	0.0421049	0.28983	-13	-6	4	0.0420943	0.0424187	-39.4959	0.28983
TK4Z-blau-Area3@1	1	50% off rasp	2023-06-01	2023-06-01 11:27:00	1.65	-668	7118	-0.001	131481100	0.0438734	0.470908	-8	-2	18	0.0438621	0.0442002	0.843344	0.470908
TK4Z-blau-Area3@2	2	between rasp	2023-06-01	2023-06-01 11:32:00	1.73333	-650	7080	-0.001	163462200	0.043946	0.396673	-10	-1	28	0.0439342	0.0442728	2.4872	0.396673
TK4Z-blau-Area3@3	3	between rasp	2023-06-01	2023-06-01 11:36:00	1.8	-615	6976	-0.001	200415200	0.0438877	0.911099	-8	-1	-19	0.0438754	0.0442136	1.14609	0.911099
TK4Z-blau-Area4@1		massive pyrite	2023-06-01	2023-06-01 11:41:00	1.88333	-822	7410	-0.001	252182100	0.0419444	0.394462	-7	-8	6	0.0419315	0.0422548	-43.2085	0.394462
TK4Z-blau-Area4@2	4	100% rasp	2023-06-01	2023-06-01 11:45:00	1.95	-798	7407	-0.001	243699900	0.0437914	0.244502	-9	-9	3	0.0437781	0.0441156	-1.07301	0.244502
TK4Z-blau-Area4@3	5	50% off rasp	2023-06-01	2023-06-01 11:50:00	2.03333	-717	7299	-0.001	230545000	0.0438859	0.181924	-7	-9	-4	0.043872	0.0442102	1.06942	0.181924
TK4Z-blau-Area5@1	6	on rasp	2023-06-01	2023-06-01 11:55:00	2.11667	-822	7535	-0.001	223119700	0.0462838	1.17362	-7	-10	6	0.0462694	0.046626	55.7714	1.17362
TK4Z-blau-Area5@2	7	on rasp	2023-06-01	2023-06-01 11:59:00	2.18333	-836	7554	-0.001	199704600	0.0458956	0.301605	-6	-11	-2	0.0458807	0.0462344	46.9035	0.301605
TK4Z-blau-Area5@3	8	on rasp	2023-06-01	2023-06-01 12:08:00	2.33333	-860	7665	-0.001	185335100	0.043899	0.35375	-7	-16	-5	0.0438831	0.0442214	1.3226	0.35375
TK4Z-blau-Area6@1	9	not found	2023-06-01		2.41667	-875	7852	-0.001	31967260	0.0434684	0.608841	-7	-22	12	0.0434519	0.0437869	-8.51668	0.608841
TK4Z-blau-Area6@2	10	on rasp	2023-06-01	2023-06-01 12:19:00	2.51667	-878	7814	-0.001	226346200	0.04385	0.256232	-8	-18	-1	0.0438328	0.0441707	0.174645	0.256232
TK4Z-blau-Area7@1	11	on rasp	2023-06-01	2023-06-01 12:27:00	2.65	-797	8162	-0.001	206259500	0.0437372	0.138809	-6	-29	7	0.0437191	0.0440561	-2.42041	0.138809
TK4Z-blau-Area7@2	12	on rasp	2023-06-01	2023-06-01 12:32:00	2.73333	-815	8171	-0.001	250924700	0.0437221	0.154557	-6	-29	6	0.0437035	0.0440403	-2.77723	0.154557
TK4Z-blau-Area8@1	13	on rasp	2023-06-01	2023-06-01 12:41:00	2.88333	-1168	8190	-0.001	152761200	0.0438337	0.729169	-9	-29	20	0.0438141	0.0441518	-0.252704	0.729169
TK4Z-blau-Area8@2	14	on rasp	2023-06-01	2023-06-01 12:47:00	2.98333	-1151	8200	-0.001	143668800	0.0438651	0.480568	-10	-28	15	0.0438448	0.0441828	0.447545	0.480568
TK4Z-blau-Area18@1		massive pyrite	2023-06-01	2023-06-01 13:09:00	3.35	-2592	-8962	-0.001	47440000	0.0440363	0.39044	-51	-6	25	0.0440135	0.0443528	4.29696	0.39044
TK4Z-blau-Area19@1	20	mud cracks	2023-06-01	2023-06-01 13:22:00	3.56667	-2650	-8264	-0.001	184504200	0.0439945	0.399164	-43	-28	8	0.0439702	0.0443091	3.30834	0.399164
TK4Z-blau-Area19@2	19	mud cracks	2023-06-01	2023-06-01 13:26:00	3.63333	-2662	-8278	-0.001	161354400	0.043646	0.264045	-41	-32	18	0.0436213	0.0439576	-4.65202	0.264045
TK4Z-a-Area16@1	21	on massive sphere py	2023-06-01	2023-06-01 14:43:00	4.91667	-2035	-4972	-0.001	203394800	0.0458666	1.28093	-15	23	24	0.0458331	0.0461864	45.8159	1.28093
TK4Z-a-Area16@2	22	on massive sphere py	2023-06-01	2023-06-01 14:47:00	4.98333	-2143	-4985	-0.001	168218200	0.0455939	0.700367	-16	23	25	0.04556	0.0459112	39.5842	0.700367
TK4Z-a-Area16@3	23	on rasp	2023-06-01	2023-06-01 14:51:00	5.05	-2180	-4939	-0.001	182503100	0.0452092	0.204519	-15	23	22	0.0451748	0.045523	30.7953	0.204519
TK4Z-a-Area17@1		matrix	2023-06-01	2023-06-01 14:55:00	5.11667	-2671	-4506	-0.001	2114799	0.0434778	3.70309	-25	10	11	0.043443	0.0437778	-8.72133	3.70309
TK4Z-a-Area18@1	24	on rasp	2023-06-01	2023-06-01 15:06:00	5.3	-2585	-3901	-0.001	204604100	0.0447625	0.253455	-16	9	20	0.0447264	0.0450712	20.5637	0.253455
TK4Z-a-Area19@1	25	on rasp	2023-06-01	2023-06-01 15:16:00	5.46667	-2415	-3828	-0.001	219437300	0.0471013	0.259901	-16	10	21	0.0470641	0.0474269	73.9053	0.259901
TK4Z-a-Area20@1	26	on massive sphere py	2023-06-01	2023-06-01 15:25:00	5.61667	-2792	-3207	-0.001	151730400	0.0459578	0.339884	-17	3	24	0.0459195	0.0462735	47.789	0.339884
TK4Z-a-Area20@2	27	on massive sphere py	2023-06-01	2023-06-01 15:33:00	5.75	-2750	-3200	-0.001	147417200	0.0452977	0.646591	-18	3	22	0.0452586	0.0456074	32.707	0.646591
TK4Z-a-Area21@1	28	on massive sphere py	2023-06-01	2023-06-01 15:56:00	6.13333	-2952	-3359	-0.001	156984500	0.045596	0.269391	-17	7	23	0.0455542	0.0459053	39.4526	0.269391
TK4Z-a-Area22@1	29	on massive sphere py	2023-06-01	2023-06-01 16:04:00	6.26667	-3280	-3454	-0.001	183328600	0.0459605	0.442013	-22	10	30	0.0459178	0.0462717	47.7486	0.442013
TK4Z-a-Area22@2	30	on massive sphere py	2023-06-01	2023-06-01 16:13:00	6.41667	-3307	-3357	-0.001	92264280	0.0457226	0.817607	-21	10	29	0.0456788	0.046031	42.2969	0.817607
TK4Z-a-Area8@1		massive pyrite	2023-06-01	2023-06-01 16:28:00	6.66667	-9103	-600	-0.001	140463500	0.046045	0.26655	-128	32	69	0.0459996	0.0463542	49.6152	0.26655
TK4Z-a-Area8@2		massive pyrite	2023-06-01	2023-06-01 16:32:00	6.73333	-9187	-659	-0.001	123690500	0.0456986	0.268049	-130	33	69	0.0456527	0.0460046	41.7009	0.268049
TK4Z-a-Area8@3		spot not found	2023-06-01	2023-06-01 16:36:00	6.8	-9370	-635	-0.001	142149900	0.0440446	0.271903	-135	34	71	0.0439983	0.0443375	3.95082	0.271903
TK4Z-a-Area9@1		massive pyrite	2023-06-01	2023-06-01 16:40:00	6.86667	-9908	-816	-0.001	130391600	0.0438961	0.52699	-145	43	98	0.0438493	0.0441873	0.549933	0.52699
TK4-Z-Pink-Area4@1	35	mud cracks	2023-06-02	2023-06-02 10:21:00	24.55	1276	-5841	-0.001	242369700	0.0456136	0.211059	-3	14	20	not corrected	0.0458399	37.9717	0.211059
TK4-Z-Pink-Area4@2	36	mud cracks	2023-06-02	2023-06-02 10:25:00	24.6167	1334	-5861	-0.001	220286000	0.0457574	0.228223	-3	14	22	not corrected	0.0459845	41.244	0.228223
TK4-Z-Pink-Area4@3	37	mud cracks	2023-06-02	2023-06-02 10:29:00	24.6833	1345	-5892	-0.001	208342300	0.0439787	0.262334	-3	13	25	not corrected	0.0441969	0.768316	0.262334
TK4-Z-Pink-Area4@4	38	mud cracks	2023-06-02	2023-06-02 10:33:00	24.75	1387	-5920	-0.001	202010400	0.043922	0.350175	-4	14	18	not corrected	0.0441401	-0.519661	0.350175
TK4-Z-Pink-Area4@5	39	mud cracks	2023-06-02	2023-06-02 10:37:00	24.8167	1417	-5942	-0.001	200316000	0.0440006	0.438284	-3	14	22	not corrected	0.044219	1.2678	0.438284
TK4-Z-Pink-Area4@6		crack infilled w/ py	2023-06-02	2023-06-02 10:41:00	24.8833	1444	-5985	-0.001	75953830	0.0459793	0.627082	24	14	50	not corrected	0.0462075	46.294	0.627082
TK4-Z-Pink-Area3@1	33	mud cracks	2023-06-02	2023-06-02 10:45:00	24.95	1536	-6172	-0.001	204105200	0.0433056	0.303988	-2	13	17	not corrected	0.0435205	-14.5475	0.303988
TK4-Z-Pink-Area3@2	34	mud cracks	2023-06-02	2023-06-02 10:49:00	25.0167	1612	-6255	-0.001	232249100	0.0464998	1.25159	0	13	17	not corrected	0.0467306	58.1395	1.25159
TK4-Z-Pink-Area2@1	31	mud cracks	2023-06-02	2023-06-02 10:53:00	25.0833	1711	-6292	-0.001	192705800	0.0437101	0.182902	-1	13	20	not corrected	0.0439271	-5.34252	0.182902
TK4-Z-Pink-Area2@2	32	mud cracks	2023-06-02	2023-06-02 10:57:00	25.15	1721	-6348	-0.001	203960800	0.0436394	0.169438	-1	13	20	not corrected	0.043856	-6.95135	0.169438
TK6-Z-a-Area1@1	40	on massive sphere py	2023-06-02	2023-06-02 11:39:00	25.85	-7382	-545	-0.001	251996500	0.0451922	0.138588	11	6	55	not corrected	0.0454165	28.3845	0.138588
TK6-Z-a-Area1@2	41	on rasp	2023-06-02	2023-06-02 11:43:00	25.9167	-7415	-603	-0.001	131492400	0.044653	0.553062	9	6	31	not corrected	0.0448746	16.1141	0.553062
TK6-Z-a-Area1@3	42	mud cracks	2023-06-02	2023-06-02 11:47:00	25.9833	-7384	-598	-0.001	263626300	0.047421	0.351328	11	5	51	not corrected	0.0476564	79.1023	0.351328
TK6-Z-a-Area1@4	43	mud cracks	2023-06-02	2023-06-02 11:51:00	26.05	-7558	-633	-0.001	260263100	0.0440718	0.690881	6	10	54	not corrected	0.0442906	2.88847	0.690881
TK6-Z-a-Area1@5	44	mud cracks	2023-06-02	2023-06-02 11:55:00	26.1167	-7614	-660	-0.001	252473000	0.0460562	0.618031	11	10	42	not corrected	0.0462848	48.0444	0.618031
TK6-Z-a-Area4@1	45	mud cracks	2023-06-02	2023-06-02 12:12:00	26.4	-9382	-458	-0.001	225563100	0.0452224	0.7366	12	-3	64	not corrected	0.0454469	29.0713	0.7366
TK6-Z-a-Area4@2	46	mud cracks	2023-06-02	2023-06-02 12:16:00	26.4667	-9416	-384	-0.001	242342700	0.0441792	0.473364	12	-3	56	not corrected	0.0443985	5.33199	0.473364
TK6-Z-a-Area4@3	47	on rasp	2023-06-02	2023-06-02 12:20:00	26.5333	-9413	-351	-0.001	252533100	0.0460601	0.610784	11	-7	58	not corrected	0.0462887	48.1324	0.610784
TK6-Z-a-Area4@4	48	on rasp	2023-06-02	2023-06-02 12:24:00	26.6	-9421	-325	-0.001	236863000	0.0451635	0.649273	11	-6	56	not corrected	0.0453876	27.73	0.649273
TK6-Z-a-Area4@5	49	on rasp	2023-06-02	2023-06-02 12:28:00	26.6667	-9394	-274	-0.001	215076000	0.0480089	3.90013	14	-10	56	not corrected	0.0482472	92.4807	3.90013
TK6-Z-a-Area5@1	50	mud cracks	2023-06-02	2023-06-02 12:32:00	26.7333	-9486	-35	-0.001	209683500	0.0449094	0.622898	12	-14	57	not corrected	0.0451323	21.9471	0.622898
TK6-Z-a-Area6@1	51	mud cracks	2023-06-02	2023-06-02 12:36:00	26.8	-9710	442	-0.001	231816300	0.0452683	0.345421	-2	-24	64	not corrected	0.045493	30.1162	0.345421
TK6-Z-a-Area6@2		on crack discard	2023-06-02	2023-06-02 12:40:00	26.8667	-9781	534	-0.001	178379500	0.0445494	0.705746	-2	-26	60	not corrected	0.0447705	13.7557	0.705746
TK6-Z-a-Area6@3	52	on rasp	2023-06-02	2023-06-02 12:44:00	26.9333	-9805	587	-0.001	145248400	0.0461498	1.40762	-7	-30	47	not corrected	0.0463788	50.1736	1.40762
TK6-Z-a-Area7@1	53	mud cracks	2023-06-02	2023-06-02 12:48:00	27	-9908	758	-0.001	189416100	0.0451321	0.12612	-10	-34	64	not corrected	0.0453561	27.0162	0.12612

## Sheet: Formatted
Sample #	Date	S scans	Block #	Matrix	207Pb/206Pb	1se(%)	208Pb/206Pb	1sm(%)	204Pb/206Pb	1sm(%)	206Pb/238U	1sm(%)	238U16O2/238U	1sm(%)	238U16O/238U	1sm(%)	232Th16O2/232Th	1sm(%)	232Th16O/232Th	1sm(%)	232Th16O/238U	1sm(%)	208Pb/232Th	1sm(%)	90Zr2O/238U	1sm(%)	141Pr31P16O2/238U	1sm(%)	89Y216O/238U	1sm(%)	206Pb/238UO	1sm(%)	238U16O2/238UO	1sm(%)	ThO/Zr2O	1sm(%)	UO/Zr2O	1sm(%)	ThO/UO	1sm(%)	204Pb/Coeff		200.5/Coeff		Significant 204?
				(if known)																					zircon matrix		monazite matrix		xenotime matrix
Balmat010623@1	2023-06-01	20	Cumul.
Balmat010623@2	2023-06-01	20	Cumul.
Balmat010623@3	2023-06-01	20	Cumul.
Balmat010623@4	2023-06-01	20	Cumul.
Balmat010623@5	2023-06-01	20	Cumul.
Balmat010623@6	2023-06-01	20	Cumul.
Balmat010623@7	2023-06-01	20	Cumul.
Balmat010623@8	2023-06-01	20	Cumul.
Balmat010623@9	2023-06-01	20	Cumul.
Balmat010623@10	2023-06-01	20	Cumul.
TK4Z-blau-Area9@1	2023-06-01	20	Cumul.
TK4Z-blau-Area9@2	2023-06-01	20	Cumul.
TK4Z-blau-Area10@1	2023-06-01	20	Cumul.
TK4Z-blau-Area10@2	2023-06-01	20	Cumul.
TK4Z-blau-Area3@1	2023-06-01	20	Cumul.
TK4Z-blau-Area3@2	2023-06-01	20	Cumul.
TK4Z-blau-Area3@3	2023-06-01	20	Cumul.
TK4Z-blau-Area4@1	2023-06-01	20	Cumul.
TK4Z-blau-Area4@2	2023-06-01	20	Cumul.
TK4Z-blau-Area4@3	2023-06-01	20	Cumul.
TK4Z-blau-Area5@1	2023-06-01	20	Cumul.
TK4Z-blau-Area5@2	2023-06-01	20	Cumul.
TK4Z-blau-Area5@3	2023-06-01	20	Cumul.
TK4Z-blau-Area6@1	2023-06-01	20	Cumul.
TK4Z-blau-Area6@2	2023-06-01	20	Cumul.
TK4Z-blau-Area7@1	2023-06-01	20	Cumul.
TK4Z-blau-Area7@2	2023-06-01	20	Cumul.
TK4Z-blau-Area8@1	2023-06-01	20	Cumul.
TK4Z-blau-Area8@2	2023-06-01	20	Cumul.
TK4Z-blau-Area18@1	2023-06-01	20	Cumul.
TK4Z-blau-Area19@1	2023-06-01	20	Cumul.
TK4Z-blau-Area19@2	2023-06-01	20	Cumul.
Balmat010623@11	2023-06-01	20	Cumul.
Balmat010623@12	2023-06-01	20	Cumul.
Balmat010623@13	2023-06-01	20	Cumul.
Balmat010623@14	2023-06-01	20	Cumul.
Balmat010623@15	2023-06-01	20	Cumul.
Balmat010623@16	2023-06-01	20	Cumul.
Balmat010623@17	2023-06-01	20	Cumul.
Balmat010623@18	2023-06-01	20	Cumul.
Balmat010623@19	2023-06-01	20	Cumul.
Balmat010623@20	2023-06-01	20	Cumul.
TK4Z-a-Area16@1	2023-06-01	20	Cumul.
TK4Z-a-Area16@2	2023-06-01	20	Cumul.
TK4Z-a-Area16@3	2023-06-01	20	Cumul.
TK4Z-a-Area17@1	2023-06-01	20	Cumul.
TK4Z-a-Area18@1	2023-06-01	20	Cumul.
TK4Z-a-Area19@1	2023-06-01	20	Cumul.
TK4Z-a-Area20@1	2023-06-01	20	Cumul.
TK4Z-a-Area20@2	2023-06-01	20	Cumul.
TK4Z-a-Area21@1	2023-06-01	20	Cumul.
TK4Z-a-Area22@1	2023-06-01	20	Cumul.
TK4Z-a-Area22@2	2023-06-01	20	Cumul.
TK4Z-a-Area8@1	2023-06-01	20	Cumul.
TK4Z-a-Area8@2	2023-06-01	20	Cumul.
TK4Z-a-Area8@3	2023-06-01	20	Cumul.
TK4Z-a-Area9@1	2023-06-01	20	Cumul.
Balmat010623@21	2023-06-01	20	Cumul.
Balmat010623@22	2023-06-01	20	Cumul.
Balmat010623@23	2023-06-01	20	Cumul.
Balmat010623@24	2023-06-01	20	Cumul.
Balmat010623@25	2023-06-01	20	Cumul.
Balmat010623@26	2023-06-01	20	Cumul.
Balmat010623@27	2023-06-02	20	Cumul.
Balmat010623@28	2023-06-02	20	Cumul.
Balmat010623@29	2023-06-02	20	Cumul.
Balmat010623@30	2023-06-02	20	Cumul.
Balmat010623@31	2023-06-02	20	Cumul.
Balmat010623@32	2023-06-02	20	Cumul.
Balmat010623@33	2023-06-02	20	Cumul.
TK4-Z-Pink-Area4@1	2023-06-02	20	Cumul.
TK4-Z-Pink-Area4@2	2023-06-02	20	Cumul.
TK4-Z-Pink-Area4@3	2023-06-02	20	Cumul.
TK4-Z-Pink-Area4@4	2023-06-02	20	Cumul.
TK4-Z-Pink-Area4@5	2023-06-02	20	Cumul.
TK4-Z-Pink-Area4@6	2023-06-02	20	Cumul.
TK4-Z-Pink-Area3@1	2023-06-02	20	Cumul.
TK4-Z-Pink-Area3@2	2023-06-02	20	Cumul.
TK4-Z-Pink-Area2@1	2023-06-02	20	Cumul.
TK4-Z-Pink-Area2@2	2023-06-02	20	Cumul.
TK6-Z-a-Area1@1	2023-06-02	20	Cumul.
TK6-Z-a-Area1@2	2023-06-02	20	Cumul.
TK6-Z-a-Area1@3	2023-06-02	20	Cumul.
TK6-Z-a-Area1@4	2023-06-02	20	Cumul.
TK6-Z-a-Area1@5	2023-06-02	20	Cumul.
TK6-Z-a-Area4@1	2023-06-02	20	Cumul.
TK6-Z-a-Area4@2	2023-06-02	20	Cumul.
TK6-Z-a-Area4@3	2023-06-02	20	Cumul.
TK6-Z-a-Area4@4	2023-06-02	20	Cumul.
TK6-Z-a-Area4@5	2023-06-02	20	Cumul.
TK6-Z-a-Area5@1	2023-06-02	20	Cumul.
TK6-Z-a-Area6@1	2023-06-02	20	Cumul.
TK6-Z-a-Area6@2	2023-06-02	20	Cumul.
TK6-Z-a-Area6@3	2023-06-02	20	Cumul.
TK6-Z-a-Area7@1	2023-06-02	20	Cumul.
Balmat010623@34	2023-06-02	20	Cumul.
Balmat010623@35	2023-06-02	20	Cumul.
Balmat010623@36	2023-06-02	20	Cumul.
Balmat010623@37	2023-06-02	20	Cumul.
Balmat010623@38	2023-06-02	20	Cumul.
Balmat010623@39	2023-06-02	20	Cumul.

## Sheet: All ratios
				34S/32S		32S/Coeff		34S/Coeff
	Documentation			FC2/L'2		L'2		FC2
Balmat010623@1			-0.001	0.0444819	0.0583906	135386000	1.73325	6021613	1.70455
Balmat010623@2			-0.001	0.0444298	0.0466148	149134700	2.30684	6624713	2.26195		2.01548e-05
Balmat010623@3			-0.001	0.0444578	0.0387048	156343800	2.83095	6949308	2.79431		0.0444578
Balmat010623@4			-0.001	0.0444616	0.0396781	155930800	2.8611	6931520	2.82427		0.453347
Balmat010623@5			-0.001	0.0444584	0.0349384	158596900	2.94789	7049645	2.91552
Balmat010623@6			-0.001	0.0444534	0.0380565	160164500	2.90188	7118418	2.86576
Balmat010623@7			-0.001	0.044457	0.0390503	158014200	2.89819	7023399	2.86167
Balmat010623@8			-0.001	0.0444586	0.037364	158326600	2.92319	7037589	2.88839
Balmat010623@9			-0.001	0.0444524	0.0369383	159634100	2.92331	7094716	2.88848
Balmat010623@10			-0.001	0.0444528	0.0387732	158945400	2.9467	7064094	2.91005
TK4Z-blau-Area9@1	15		-0.001	0.0458023	0.0722727	255588200	4.14242	11712850	4.2019
TK4Z-blau-Area9@2	16		-0.001	0.0459048	0.0576964	251427300	2.67523	11540790	2.66358
TK4Z-blau-Area10@1	17		-0.001	0.0420737	0.0528096	281219800	4.27869	11836230	4.31908
TK4Z-blau-Area10@2	18		-0.001	0.0421049	0.028983	218863400	4.55844	9216328	4.57609
TK4Z-blau-Area3@1	1		-0.001	0.0438734	0.0470908	131481100	3.91603	5767543	3.8889
TK4Z-blau-Area3@2	2		-0.001	0.043946	0.0396673	163462200	1.53026	7183424	1.52656
TK4Z-blau-Area3@3	3		-0.001	0.0438877	0.0911099	200415200	4.42583	8795570	4.4222
TK4Z-blau-Area4@1			-0.001	0.0419444	0.0394462	252182100	3.56894	10577010	3.55826
TK4Z-blau-Area4@2	4		-0.001	0.0437914	0.0244502	243699900	2.39413	10672940	2.41297
TK4Z-blau-Area4@3	5		-0.001	0.0438859	0.0181924	230545000	2.86191	10115370	2.85541
TK4Z-blau-Area5@1	6		-0.001	0.0462838	0.117362	223119700	3.72098	10334450	3.82301
TK4Z-blau-Area5@2	7		-0.001	0.0458956	0.0301605	199704600	3.28697	9165987	3.29313
TK4Z-blau-Area5@3	8		-0.001	0.043899	0.035375	185335100	3.40809	8136583	3.4188
TK4Z-blau-Area6@1	9		-0.001	0.0434684	0.0608841	31967260	0.794714	1389589	0.807794
TK4Z-blau-Area6@2	10		-0.001	0.04385	0.0256232	226346200	3.8467	9923637	3.8257
TK4Z-blau-Area7@1	11		-0.001	0.0437372	0.0138809	206259500	2.5976	9020665	2.586
TK4Z-blau-Area7@2	12		-0.001	0.0437221	0.0154557	250924700	2.52321	10970440	2.51366
TK4Z-blau-Area8@1	13		-0.001	0.0438337	0.0729169	152761200	4.73658	6692150	4.68143
TK4Z-blau-Area8@2	14		-0.001	0.0438651	0.0480568	143668800	4.75636	6300741	4.73432
TK4Z-blau-Area18@1			-0.001	0.0440363	0.039044	47440000	6.05313	2089418	6.06746
TK4Z-blau-Area19@1	20		-0.001	0.0439945	0.0399164	184504200	1.85032	8116694	1.8323
TK4Z-blau-Area19@2	19		-0.001	0.043646	0.0264045	161354400	1.87956	7042017	1.86149
Balmat010623@11			-0.001	0.0444653	0.0313643	155284800	2.96152	6903630	2.93264
Balmat010623@12			-0.001	0.044472	0.0342357	153304000	2.99843	6816459	2.96627
Balmat010623@13			-0.001	0.0444772	0.0323796	153723300	2.98952	6835948	2.95861
Balmat010623@14			-0.001	0.0444725	0.0328183	154030400	3.03113	6848886	3.00119
Balmat010623@15			-0.001	0.0444719	0.0381727	152984100	2.86856	6802429	2.8413
Balmat010623@16			-0.001	0.0444723	0.0306876	155271200	2.97308	6904128	2.94472
Balmat010623@17			-0.001	0.0444795	0.0335577	152491300	2.99267	6781489	2.96103
Balmat010623@18			-0.001	0.0444819	0.0314225	151868600	2.96354	6754265	2.93433
Balmat010623@19			-0.001	0.044486	0.0317271	152854900	3.00242	6798715	2.97258
Balmat010623@20			-0.001	0.044483	0.0319479	151949700	3.00073	6758011	2.97133
TK4Z-a-Area16@1	21		-0.001	0.0458666	0.128093	203394800	2.7167	9323176	2.59393
TK4Z-a-Area16@2	22		-0.001	0.0455939	0.0700367	168218200	3.27245	7666481	3.20591
TK4Z-a-Area16@3	23		-0.001	0.0452092	0.0204519	182503100	3.18036	8250604	3.17711
TK4Z-a-Area17@1			-0.001	0.0434778	0.370309	2114799	5.12646	91961.4	5.12275
TK4Z-a-Area18@1	24		-0.001	0.0447625	0.0253455	204604100	2.21416	9161165	2.22058
TK4Z-a-Area19@1	25		-0.001	0.0471013	0.0259901	219437300	2.39601	10335830	2.39661
TK4Z-a-Area20@1	26		-0.001	0.0459578	0.0339884	151730400	3.16932	6972616	3.15316
TK4Z-a-Area20@2	27		-0.001	0.0452977	0.0646591	147417200	2.1187	6678601	2.15432
TK4Z-a-Area21@1	28		-0.001	0.045596	0.0269391	156984500	3.34734	7156875	3.32711
TK4Z-a-Area22@1	29		-0.001	0.0459605	0.0442013	183328600	2.96821	8426076	2.97708
TK4Z-a-Area22@2	30		-0.001	0.0457226	0.0817607	92264280	6.61143	4222289	6.66562
TK4Z-a-Area8@1			-0.001	0.046045	0.026655	140463500	2.48814	6466896	2.46387
TK4Z-a-Area8@2			-0.001	0.0456986	0.0268049	123690500	2.76054	5651957	2.74449
TK4Z-a-Area8@3			-0.001	0.0440446	0.0271903	142149900	3.80557	6259827	3.78304
TK4Z-a-Area9@1			-0.001	0.0438961	0.052699	130391600	2.16666	5722453	2.11459
Balmat010623@21			-0.001	0.0444988	0.0375651	133174300	2.68706	5924994	2.65088
Balmat010623@22			-0.001	0.0445001	0.0368963	132718600	2.67961	5904941	2.64527
Balmat010623@23			-0.001	0.0445029	0.0340489	132369300	2.66484	5889845	2.63314
Balmat010623@24			-0.001	0.0445033	0.0359867	130705600	2.75552	5815787	2.72177
Balmat010623@25			-0.001	0.0445077	0.036469	129705100	2.71394	5771831	2.67956
Balmat010623@26			-0.001	0.0445128	0.0369501	128784100	2.69361	5731484	2.6583
Balmat010623@27			-0.001	0.0445712	0.0346096	169583100	1.9076	7557602	1.87433		3.27643e-06
Balmat010623@28			-0.001	0.0445799	0.0328634	168649100	1.92035	7517483	1.88848
Balmat010623@29			-0.001	0.0445792	0.0335291	167593100	1.90277	7470282	1.86992
Balmat010623@30			-0.001	0.0445718	0.0326355	167804200	1.9321	7478471	1.90033
Balmat010623@31			-0.001	0.044573	0.0324409	168217300	1.94734	7497077	1.91619
Balmat010623@32			-0.001	0.0445747	0.0345804	168289500	1.94968	7500501	1.91557
Balmat010623@33			-0.001	0.0445728	0.0330549	166800100	1.91513	7433875	1.88272
TK4-Z-Pink-Area4@1	35		-0.001	0.0456136	0.0211059	242369700	2.82193	11054950	2.81757
TK4-Z-Pink-Area4@2	36		-0.001	0.0457574	0.0228223	220286000	2.4852	10078810	2.46692
TK4-Z-Pink-Area4@3	37		-0.001	0.0439787	0.0262334	208342300	2.12133	9161709	2.09729
TK4-Z-Pink-Area4@4	38		-0.001	0.043922	0.0350175	202010400	2.21542	8871436	2.18166
TK4-Z-Pink-Area4@5	39		-0.001	0.0440006	0.0438284	200316000	2.4159	8812288	2.37374
TK4-Z-Pink-Area4@6			-0.001	0.0459793	0.0627082	75953830	2.5406	3492021	2.5287
TK4-Z-Pink-Area3@1	33		-0.001	0.0433056	0.0303989	204105200	2.75733	8837779	2.73166
TK4-Z-Pink-Area3@2	34		-0.001	0.0464998	0.125159	232249100	2.49956	10793410	2.38111
TK4-Z-Pink-Area2@1	31		-0.001	0.0437101	0.0182902	192705800	2.33526	8422626	2.32043
TK4-Z-Pink-Area2@2	32		-0.001	0.0436394	0.0169438	203960800	3.66543	8901010	3.67032
TK6-Z-a-Area1@1	40		-0.001	0.0451922	0.0138588	251996500	2.58971	11388810	2.59891
TK6-Z-a-Area1@2	41		-0.001	0.044653	0.0553062	131492400	1.2327	5871318	1.22061
TK6-Z-a-Area1@3	42		-0.001	0.047421	0.0351328	263626300	2.59369	12502270	2.60772
TK6-Z-a-Area1@4	43		-0.001	0.0440718	0.0690881	260263100	1.95475	11469930	1.95277
TK6-Z-a-Area1@5	44		-0.001	0.0460562	0.0618031	252473000	4.14082	11633220	4.19569
TK6-Z-a-Area4@1	45		-0.001	0.0452224	0.0736601	225563100	0.893831	10201530	0.951573
TK6-Z-a-Area4@2	46		-0.001	0.0441792	0.0473364	242342700	2.82416	10708520	2.85645
TK6-Z-a-Area4@3	47		-0.001	0.0460601	0.0610784	252533100	2.2282	11628890	2.17255
TK6-Z-a-Area4@4	48		-0.001	0.0451635	0.0649273	236863000	1.60454	10695970	1.5583
TK6-Z-a-Area4@5	49		-0.001	0.0480089	0.390012	215076000	2.1457	10309630	1.76323
TK6-Z-a-Area5@1	50		-0.001	0.0449094	0.0622898	209683500	3.09685	9413324	3.03677
TK6-Z-a-Area6@1	51		-0.001	0.0452683	0.0345421	231816300	2.50931	10494610	2.52169
TK6-Z-a-Area6@2			-0.001	0.0445494	0.0705745	178379500	2.93957	7944012	2.87861
TK6-Z-a-Area6@3	52		-0.001	0.0461498	0.140762	145248400	2.01151	6705884	2.11211
TK6-Z-a-Area7@1	53		-0.001	0.0451321	0.012612	189416100	2.93237	8548807	2.9347
Balmat010623@34			-0.001	0.0445748	0.0346716	168124700	1.96142	7493176	1.92775
Balmat010623@35			-0.001	0.0445667	0.0324312	167105900	1.98792	7446467	1.95624
Balmat010623@36			-0.001	0.0445715	0.0330926	167328000	1.95158	7457165	1.91942
Balmat010623@37			-0.001	0.0445722	0.0336338	167148700	1.96807	7449283	1.93561
Balmat010623@38			-0.001	0.0445719	0.0339848	166662800	1.97805	7427551	1.9451
Balmat010623@39			-0.001	0.0445734	0.0332037	166676000	1.99931	7428404	1.96696

## Sheet: Integ. means
				34S/32S		32S/Coeff		34S/Coeff
	Documentation			FC2/L'2		L'2		FC2
Balmat010623@1				0.0444774	0.00457309	135386000	0.000974389	6021613	0.00446808
Balmat010623@2				0.044421	0.00436022	149134700	0.000928028	6624713	0.00426031
Balmat010623@3				0.0444489	0.0042573	156343800	0.000906213	6949308	0.00415973
Balmat010623@4				0.0444525	0.00426271	155930800	0.000907425	6931520	0.00416501
Balmat010623@5				0.0444501	0.0042269	158596900	0.000899701	7049645	0.00413004
Balmat010623@6				0.0444444	0.00420642	160164500	0.000895255	7118418	0.00411005
Balmat010623@7				0.0444479	0.00423475	158014200	0.000901367	7023399	0.00413771
Balmat010623@8				0.0444498	0.00423048	158326600	0.000900474	7037589	0.00413353
Balmat010623@9				0.0444436	0.00421346	159634100	0.000896752	7094716	0.00411692
Balmat010623@10				0.0444435	0.00422248	158945400	0.000898709	7064094	0.00412574
TK4Z-blau-Area9@1	15			0.045827	0.00328233	255588200	0.00070774	11712850	0.00320512
TK4Z-blau-Area9@2	16			0.0459011	0.00330677	251427300	0.000713601	11540790	0.00322885
TK4Z-blau-Area10@1	17			0.0420889	0.00325895	281219800	0.000674577	11836230	0.00318837
TK4Z-blau-Area10@2	18			0.04211	0.00369287	218863400	0.000765108	9216328	0.00361274
TK4Z-blau-Area3@1	1			0.043866	0.00467111	131481100	0.000988889	5767543	0.00456524
TK4Z-blau-Area3@2	2			0.0439455	0.00418624	163462200	0.000886119	7183424	0.00409139
TK4Z-blau-Area3@3	3			0.0438867	0.00378352	200415200	0.000799745	8795570	0.00369803
TK4Z-blau-Area4@1				0.0419419	0.00344705	252182100	0.000712525	10577010	0.0033726
TK4Z-blau-Area4@2	4			0.0437954	0.00343479	243699900	0.000724877	10672940	0.00335743
TK4Z-blau-Area4@3	5			0.0438759	0.00352824	230545000	0.000745371	10115370	0.00344861
TK4Z-blau-Area5@1	6			0.046318	0.00349502	223119700	0.000757739	10334450	0.00341189
TK4Z-blau-Area5@2	7			0.0458977	0.00371013	199704600	0.000801171	9165987	0.0036226
TK4Z-blau-Area5@3	8			0.043902	0.00393361	185335100	0.000831839	8136583	0.00384465
TK4Z-blau-Area6@1	9			0.0434691	0.00949247	31967260	0.00203368	1389589	0.00927206
TK4Z-blau-Area6@2	10			0.0438427	0.00356214	226346200	0.000752292	9923637	0.00348179
TK4Z-blau-Area7@1	11			0.0437345	0.00373577	206259500	0.000788269	9020665	0.00365166
TK4Z-blau-Area7@2	12			0.04372	0.00338782	250924700	0.000714316	10970440	0.00331166
TK4Z-blau-Area8@1	13			0.0438079	0.0043367	152761200	0.000916861	6692150	0.00423867
TK4Z-blau-Area8@2	14			0.043856	0.00446934	143668800	0.000945656	6300741	0.00436815
TK4Z-blau-Area18@1				0.0440434	0.00775155	47440000	0.00165937	2089418	0.00757185
TK4Z-blau-Area19@1	20			0.0439919	0.00393858	184504200	0.000833723	8116694	0.00384933
TK4Z-blau-Area19@2	19			0.0436432	0.00422741	161354400	0.000891926	7042017	0.00413225
Balmat010623@11				0.0444579	0.00427127	155284800	0.000909327	6903630	0.00417335
Balmat010623@12				0.0444637	0.00429848	153304000	0.000915225	6816459	0.00419992
Balmat010623@13				0.0444692	0.00429236	153723300	0.000913966	6835948	0.00419392
Balmat010623@14				0.0444645	0.00428831	154030400	0.000913046	6848886	0.00418998
Balmat010623@15				0.044465	0.00430295	152984100	0.000916191	6802429	0.00420428
Balmat010623@16				0.044465	0.00427116	155271200	0.000909364	6904128	0.00417323
Balmat010623@17				0.0444713	0.00430957	152491300	0.000917683	6781489	0.00421073
Balmat010623@18				0.0444744	0.00431828	151868600	0.000919572	6754265	0.00421923
Balmat010623@19				0.0444782	0.00430423	152854900	0.000916577	6798715	0.00420551
Balmat010623@20				0.0444753	0.0043171	151949700	0.000919323	6758011	0.00421808
TK4Z-a-Area16@1	21			0.0458378	0.00367875	203394800	0.000793834	9323176	0.00359208
TK4Z-a-Area16@2	22			0.0455746	0.0040559	168218200	0.000873422	7666481	0.00396073
TK4Z-a-Area16@3	23			0.045208	0.00390907	182503100	0.00083832	8250604	0.00381812
TK4Z-a-Area17@1				0.0434847	0.0361008	2114799	0.0115497	91961.4	0.0342034
TK4Z-a-Area18@1	24			0.0447751	0.00370905	204604100	0.000791473	9161165	0.00362362
TK4Z-a-Area19@1	25			0.0471015	0.00349626	219437300	0.000764108	10335830	0.00341174
TK4Z-a-Area20@1	26			0.045954	0.00425352	151730400	0.000919999	6972616	0.00415283
TK4Z-a-Area20@2	27			0.0453041	0.00434456	147417200	0.000933462	6678601	0.00424309
TK4Z-a-Area21@1	28			0.0455897	0.0041976	156984500	0.000904351	7156875	0.00409902
TK4Z-a-Area22@1	29			0.0459616	0.00386965	183328600	0.000836411	8426076	0.00377818
TK4Z-a-Area22@2	30			0.045763	0.00546338	92264280	0.00118271	4222289	0.00533383
TK4Z-a-Area8@1				0.0460397	0.00441662	140463500	0.000956473	6466896	0.00431181
TK4Z-a-Area8@2				0.0456944	0.00472306	123690500	0.00101982	5651957	0.00461164
TK4Z-a-Area8@3				0.0440368	0.00448428	142149900	0.000950728	6259827	0.00438234
TK4Z-a-Area9@1				0.0438867	0.0046895	130391600	0.00099303	5722453	0.00458316
Balmat010623@21				0.0444905	0.00461017	133174300	0.000982521	5924994	0.00450425
Balmat010623@22				0.0444922	0.00461795	132718600	0.000984218	5904941	0.00451185
Balmat010623@23				0.0444956	0.00462389	132369300	0.000985525	5889845	0.00451764
Balmat010623@24				0.0444953	0.00465327	130705600	0.000991832	5815787	0.00454633
Balmat010623@25				0.0444997	0.00467093	129705100	0.000995688	5771831	0.00456357
Balmat010623@26				0.0445046	0.0046873	128784100	0.000999275	5731484	0.00457955
Balmat010623@27				0.0445658	0.00408278	169583100	0.000869833	7557602	0.00398904
Balmat010623@28				0.0445747	0.00409372	168649100	0.000872251	7517483	0.00399972
Balmat010623@29				0.0445739	0.00410653	167593100	0.000875014	7470282	0.00401223
Balmat010623@30				0.0445666	0.0041043	167804200	0.000874465	7478471	0.00401006
Balmat010623@31				0.0445678	0.00409919	168217300	0.000873373	7497077	0.00400507
Balmat010623@32				0.044569	0.00409827	168289500	0.000873187	7500501	0.00400416
Balmat010623@33				0.0445676	0.00411661	166800100	0.000877106	7433875	0.00402208
TK4-Z-Pink-Area4@1	35			0.045612	0.00337815	242369700	0.000726839	11054950	0.00329903
TK4-Z-Pink-Area4@2	36			0.0457533	0.00353806	220286000	0.000762587	10078810	0.0034549
TK4-Z-Pink-Area4@3	37			0.0439743	0.00370741	208342300	0.000784259	9161709	0.00362351
TK4-Z-Pink-Area4@4	38			0.0439157	0.0037674	202010400	0.000796522	8871436	0.00368223
TK4-Z-Pink-Area4@5	39			0.0439919	0.00378018	200316000	0.000799907	8812288	0.00369457
TK4-Z-Pink-Area4@6				0.0459756	0.00600664	75953830	0.00130525	3492021	0.00586311
TK4-Z-Pink-Area3@1	33			0.0433001	0.00377339	204105200	0.000792399	8837779	0.00368925
TK4-Z-Pink-Area3@2	34			0.0464734	0.00342028	232249100	0.000742584	10793410	0.00333869
TK4-Z-Pink-Area2@1	31			0.0437072	0.00386597	192705800	0.000815636	8422626	0.00377895
TK4-Z-Pink-Area2@2	32			0.0436408	0.0037606	203960800	0.000792688	8901010	0.00367611
TK6-Z-a-Area1@1	40			0.0451943	0.00332759	251996500	0.000712759	11388810	0.00325036
TK6-Z-a-Area1@2	41			0.0446514	0.00463153	131492400	0.000988798	5871318	0.00452475
TK6-Z-a-Area1@3	42			0.0474242	0.00317967	263626300	0.000696791	12502270	0.00310238
TK6-Z-a-Area1@4	43			0.0440705	0.0033139	260263100	0.000701298	11469930	0.00323885
TK6-Z-a-Area1@5	44			0.0460771	0.00329391	252473000	0.00071208	11633220	0.00321602
TK6-Z-a-Area4@1	45			0.045227	0.00351581	225563100	0.000753569	10201530	0.0034341
TK6-Z-a-Area4@2	46			0.0441875	0.00342979	242342700	0.000726885	10708520	0.00335188
TK6-Z-a-Area4@3	47			0.046049	0.00329453	252533100	0.000711998	11628890	0.00321667
TK6-Z-a-Area4@4	48			0.0451568	0.0034335	236863000	0.000735285	10695970	0.00335385
TK6-Z-a-Area4@5	49			0.0479348	0.00350216	215076000	0.000771821	10309630	0.00341606
TK6-Z-a-Area5@1	50			0.044893	0.0036593	209683500	0.000781739	9413324	0.00357482
TK6-Z-a-Area6@1	51			0.0452712	0.00346645	231816300	0.000743288	10494610	0.00338582
TK6-Z-a-Area6@2				0.0445343	0.00398228	178379500	0.000847974	7944012	0.00389095
TK6-Z-a-Area6@3	52			0.0461684	0.00433762	145248400	0.000940423	6705884	0.00423445
TK6-Z-a-Area7@1	53			0.0451324	0.00384015	189416100	0.000822746	8548807	0.00375098
Balmat010623@34				0.0445692	0.00410038	168124700	0.000873631	7493176	0.00400624
Balmat010623@35				0.0445614	0.00411312	167105900	0.000876305	7446467	0.00401869
Balmat010623@36				0.0445662	0.0041102	167328000	0.000875717	7457165	0.00401582
Balmat010623@37				0.0445668	0.00411239	167148700	0.000876196	7449283	0.00401797
Balmat010623@38				0.0445663	0.0041184	166662800	0.000877479	7427551	0.00402383
Balmat010623@39				0.0445679	0.00411815	166676000	0.000877439	7428404	0.00402359

[truncated: 32 more sheets: Primary_stab, Names, Energy, Beam centering, Linear drift, Deadtime, Yield, Background, Date_time, Session_user_data, Analytical, Detectors, Multi-coll, posn & cent summary, posn&centring_graphics, Mass 1, Mass 2, Mass 3, Mass 4, Mass 5 …]
