# Supplementary material for: Microbial life in deep-seated selenide veins reflected by extreme δ34S fractionation of framboidal pyrite
Source: Sci Rep. 2026 Jun 26;16:19627. doi: 10.1038/s41598-026-59857-1 (PMC13309615; doi:10.1038/s41598-026-59857-1)
Supplement: Supplementary file 5 — Supplementary Material 5 [file 41598_2026_59857_MOESM5_ESM.xlsx]

## Sheet: DataTable
ESME-Table S1. Results of U-Pb spot analyses of carbonate by LA-ICP-MS.
grain	name /	207Pba	Ub	Pbb	Thb	238Uc	±2s	207Pbc	±2s
	sample	(cps)	(ppm)	(ppm)	U	206Pb	(%)	206Pb	(%)
sample 3 (Tertiary)
U009		23857.6	1.04492	0.769234	2.53588	4.47577	6.41294	0.730094	2.49876		1
U010		155143	0.0754749	4.65969	8.74453	0.0554137	4.12722	0.84081	1.39656
U011		489049	3.72797	14.6067	0.3738	0.879996	3.53641	0.832523	1.24147
U012		3654.38	0.0109082	0.100792	2.78707	0.398249	15.7592	0.844709	6.58859
U013		61163.4	1.18621	1.70647	0.684499	2.59563	6.05623	0.821187	1.58468
U014		322516	2.52336	9.6476	0.37538	0.908844	3.22642	0.831814	1.43348
U015		690724	3.78622	20.8179	0.901355	0.630433	3.52731	0.832844	1.24816
U016		376965	3.02266	11.2312	1.23962	0.939076	5.04208	0.832973	1.29637
U017		273445	2.34156	8.19187	0.512265	1.00015	3.27227	0.82877	1.23233
U018		2.45756e+06	5.1428	65.3705	0.286492	0.315784	4.48473	0.834899	1.3347
U019		315347	1.26226	9.47925	0.199557	0.46573	3.64175	0.836887	1.73416
U020		584086	2.82813	17.0632	1.44238	0.595679	5.02085	0.832032	1.44331
U021		50719.7	1.09039	1.53557	1.33164	2.46584	6.74746	0.820756	1.80813
U022		75802.7	1.06707	2.33258	2.56285	1.54723	6.26047	0.793142	1.5458
U023		263087	1.14429	7.23551	1.04234	0.613137	6.40626	0.830008	1.34559
U024		9699.55	0.897735	0.302202	0.801475	9.91811	3.64033	0.763322	2.75552
U025		45172.3	1.37205	1.29078	0.792054	3.99526	11.0855	0.811114	2.13648
U026		324004	1.41864	8.96708	0.979033	0.605085	7.92178	0.818444	1.85073
U027		13258	0.630978	0.411395	0.9573	5.27468	4.94005	0.800537	2.65142
U028		611205	0.0931572	13.1816	1.65249	0.0520109	23.3718	0.83089	2.22719
U029		41776.6	0.138261	1.27701	0.608438	0.366226	8.51492	0.820676	2.33689
U030		2677.39	0.0849064	0.0854077	2.38845	3.45203	6.15411	0.752922	6.0015
U039		7611.12	0.482101	0.231581	0.632597	7.39354	5.75061	0.783787	3.05138
U040		17824.4	0.365779	0.470573	0.96882	3.2595	14.3914	0.818162	2.43649
U041		13614.6	0.18889	0.375568	0.282007	2.23987	9.775	0.826682	2.39216
U042		23731.8	0.498926	0.679671	0.426609	2.78452	7.474	0.821003	2.3504
U043		603115	2.59947	18.0118	0.281814	0.510826	4.41998	0.833098	1.31568
U044		503260	4.37264	15.3111	0.713487	0.985342	5.92566	0.828911	1.28796
U045		213981	0.152753	6.29374	3.40533	0.087176	5.2097	0.831134	1.30603
U046		163135	0.12437	4.96704	3.1527	0.0875925	3.5057	0.845027	1.36674
U047		19200.4	0.445039	0.55457	1.4921	2.96214	10.2249	0.812099	2.54921
U048		13322.6	0.4102	0.35317	0.598056	4.81278	13.2382	0.803411	2.19373
U049		181243	0.965611	5.79486	1.0284	0.554467	4.70136	0.824337	1.4699
U050		4.17134e+06	6.6622	130.83	0.634483	0.175785	3.08366	0.829178	1.34542
U051		87117	0.792531	2.61974	0.922332	1.06398	10.2875	0.816538	2.01695
U052		41758	0.767016	1.33046	2.0776	1.9144	8.0446	0.815884	1.85352
U053		26064.6	1.08818	0.900757	2.92852	4.00363	4.53589	0.759714	2.16126
U054		86155.6	0.357489	2.51464	1.70004	0.517218	11.456	0.837151	1.61136
U055		37943.7	1.1519	1.09971	0.792158	3.82478	9.2395	0.80424	1.96386
U056		25567.2	1.37897	0.852742	1.28862	6.18244	7.2065	0.777044	2.09956
U057		10468.8	1.00901	0.314426	1.2079	11.4338	10.459	0.758017	2.9363
U058		14691.8	0.723371	0.468223	1.02007	5.28814	6.39556	0.790219	2.40629
U059		7349.8	0.508591	0.22697	1.06615	7.61331	7.34864	0.770195	2.85586
U060		19579	1.53233	0.633058	2.05858	8.40094	8.45448	0.777666	2.30773
U061		4421.99	0.276275	0.140486	0.801047	6.69711	7.87555	0.768132	5.61819
U062		31840.6	0.787167	0.956172	0.761616	2.93702	6.18145	0.811657	1.849
U063		55514.8	0.971976	1.69815	1.36179	2.03147	5.58714	0.822177	1.63805
U064		6960.47	0.384147	0.227493	1.06852	5.72969	7.9364	0.778989	3.13821
U065		13177.2	0.696482	0.410541	1.05706	5.9233	5.99782	0.794235	2.51007
U066		38447.6	1.16929	1.20379	0.601391	3.26253	10.0272	0.808155	1.80081
U067		9764.37	0.436384	0.424146	1.39764	5.94548	9.77736	0.787788	2.9392
U068		37526.5	1.59594	1.29073	0.386477	4.59445	7.6213	0.800045	2.03286
U069		36064.4	1.16026	1.09301	0.78685	3.74959	7.03901	0.824946	1.82079
U070		10698.7	0.687864	0.329459	0.699606	7.15851	4.75444	0.795167	2.51729
U079		17799.5	0.953804	0.611688	1.35703	4.82135	7.98562	0.793759	2.58097
U080		12869.5	0.761034	0.40823	0.980599	6.31725	4.53195	0.781077	2.50831
U081		29364.2	0.374358	0.931676	0.306633	1.35655	5.46882	0.828083	1.86575
U082		95382.1	2.06331	2.96822	0.270473	2.37414	4.87064	0.828908	1.35574
U083		3048.71	0.163156	0.100619	1.07097	6.11054	7.75586	0.808492	4.28945
U084		94071.6	0.289802	1.76872	0.992769	2.02362	26.2704	0.814152	2.13277
U085		13286.8	0.378836	0.39031	0.364191	3.55577	10.0251	0.825097	2.49352
U086		16890.9	0.648208	0.467958	0.833569	6.22548	8.95671	0.783143	2.70443
U087		9435.37	0.520674	0.325342	1.12742	5.73648	4.96889	0.80316	3.05497
U088		9331.46	0.412311	0.299098	1.08339	4.50088	6.55514	0.742902	2.62231
U089		5884.55	0.0841585	0.188685	0.634806	1.93786	11.5862	0.818333	3.7755
U090		23657.8	0.279183	0.630107	1.18461	2.00947	17.6342	0.803402	1.97236
U091		9576.99	0.540405	0.296873	1.78889	6.55098	6.92856	0.781484	2.33599
U092		57747.3	0.625082	2.35724	1.42206	1.41184	16.6297	0.80375	1.94213
U093		197445	4.62825	6.12067	0.32817	2.59251	3.46316	0.826413	1.35455
U094		24211.3	0.852096	0.756272	0.829912	3.96437	5.89646	0.806951	2.06167
U095		38599.4	0.495986	1.1862	0.604886	1.45964	6.42346	0.823742	1.86054
U096		4300.42	0.355565	0.132514	0.931153	10.333	11.2384	0.769805	4.41396
U097		4971.03	0.443704	0.159635	1.49227	9.40296	7.68728	0.744057	5.62165
U098		19988.1	0.823421	0.611471	1.41797	4.7223	10.9442	0.788107	2.13846
U099		17203.7	1.47292	0.564963	1.31104	8.46326	10.2985	0.715425	4.16715
U100		18151	0.548022	0.577466	1.31407	3.28483	8.80224	0.805716	2.35073
U101		29077	0.894359	0.911032	0.584152	3.35421	5.43132	0.823163	1.76151
U102		11399.7	0.953211	0.34622	0.653895	9.89914	8.39781	0.788541	3.37813
U103		34137.1	0.953231	0.977976	1.35269	3.86442	7.8267	0.810986	1.72328
U104		72764.4	1.58173	2.24274	0.2389	2.46358	5.7447	0.811584	1.55713
U105		93232.7	0.0653312	2.88236	6.79217	0.0783671	6.41772	0.841167	1.59076
U106		16066.1	0.791088	0.480884	0.508106	6.30671	9.57176	0.8159	2.40871
U107		820235	0.480572	22.725	0.222989	0.0849041	18.0576	0.845182	1.91585
U108		19411.4	0.81027	0.629506	2.68291	4.35738	12.5977	0.772407	2.91866
U109		7636.15	0.243314	0.250537	2.34302	3.29474	6.99831	0.788427	4.32642
U110		9303.03	0.237629	0.265685	1.13285	3.62834	12.462	0.811776	2.89707
U119		6738.87	0.0938689	0.213624	1.87111	1.5169	7.45688	0.818629	5.82032
U120		36353.5	0.474632	1.05454	0.904904	1.69204	10.8328	0.8349	1.94216
U121		132723	0.649906	2.89556	1.11419	1.54551	20.8297	0.825428	1.51784
U122		53947.2	2.65895	1.73747	2.42683	5.1524	4.87894	0.76916	1.60324
U123		4959.18	0.671094	0.180051	0.0640857	15.7304	5.21904	0.83123	5.1765

## Sheet: reference material
ESME-Table S2. Results of U-Pb spot analyses of reference material.
grain	name /	207Pba	Ub	Pbb	Thb	238Uc	±2s	207Pbc	±2s
	sample	(cps)	(ppm)	(ppm)	U	206Pb	(%)	206Pb	(%)
session 2
RM0 (glass NIST612)
A001	NIST612-1	1.00296e+06	37.0623	38.6247	1.01449	3.481	0.772487	0.906	0.493887
A002	NIST612-2	1.01432e+06	37.6299	39.3095	1.0119	3.485	0.930825	0.9103	0.404815
A031	NIST612-3	983888	37.4807	38.9154	0.996466	3.5	1.09053	0.9056	0.650411
A032	NIST612-4	988856	37.4512	39.119	1.01361	3.466	0.912114	0.9045	0.456256
A071	NIST612-5	967448	37.2799	39.1098	1.01817	3.492	0.906739	0.9071	0.487963
A072	NIST612-6	974354	37.4311	39.2161	1.01565	3.475	0.892784	0.9118	0.532213
A111	NIST612-7	958039	37.1393	38.7865	1.01498	3.487	0.855061	0.9076	0.485058
A112	NIST612-8	963397	37.3588	39.0459	1.00457	3.479	1.20268	0.9063	0.611617
A151	NIST612-9	967152	37.4263	38.9114	1.00998	3.47	1.09243	0.9081	0.63797
A152	NIST612-10	970280	37.818	39.1169	1.00533	3.497	0.891005	0.9038	0.530334
A168	NIST612-11	964444	37.2321	38.7674	1.01355	3.484	1.01923	0.9077	0.694219
A169	NIST612-12	958642	37.2503	38.8041	1.01332	3.482	1.01183	0.9088	0.680217
Mean (n=12)		976149	37.38	38.9772	1.011	3.48317	0.581882	0.9073	0.506607
RM1 (calcite WC-1)
B003	WC-1	3363.93	5.13764	0.247792	4.72327e-05	22.68	3.06515	0.106	3.08521
B004	WC-2	3782.78	6.37361	0.289037	0.000128585	23.46	2.99783	0.09944	2.67703
B033	WC-3	2823.71	4.14726	0.20253	8.48302e-05	22.83	3.10105	0.1113	3.36118
B034	WC-4	2840.64	2.34379	0.152119	0.000147167	20.81	3.10597	0.1848	3.5209
B073	WC-5	3371.52	6.33297	0.279449	5.13067e-05	23.82	2.99128	0.09323	3.44869
B074	WC-6	3051.25	5.85002	0.254916	7.76293e-05	24.03	3.11556	0.0923	3.09599
B113	WC-7	2490.87	5.31108	0.216197	7.5127e-05	24.96	3.5788	0.08778	6.31285
B114	WC-8	3386.64	6.943	0.301163	8.95419e-05	23.6	3.00826	0.08583	3.31691
B153	WC-9	2719.68	3.52608	0.182383	5.78815e-05	22.29	3.32795	0.1253	3.76488
B154	WC-10	3008.36	3.60416	0.198019	0.000101096	21.57	3.213	0.1345	3.77393
B170	WC-11	3235.57	4.0109	0.209156	0.000720743	22.52	3.12964	0.1341	3.30083
B171	WC-12	3759.47	6.97855	0.306691	3.13897e-05	23.89	3.09703	0.09461	3.08991
RM2 (calcite Duff)
C005	Duff-1	7008.44	14.8005	0.328036	0.0026314	69.71	3.34989	0.2346	3.63616
C006	Duff-2	13291.8	12.5809	0.527735	0.00568354	47.56	3.21526	0.3585	2.17302
C035	Duff-3	10929.4	15.31	0.4643	0.00420421	58.95	2.92266	0.3037	2.39373
C036	Duff-4	7192.4	13.8427	0.342714	0.00288206	65.34	3.30661	0.2501	2.87955
C075	Duff-5	57338.1	0.155995	1.89328	0.000779837	0.266	3.47971	0.7445	1.46222
C076	Duff-6	9351.27	13.8094	0.428422	0.00338706	59.05	3.01262	0.2972	2.37174
C115	Duff-7	8967.13	14.2721	0.406129	0.00340749	60.3	3.22657	0.287	2.55159
C116	Duff-8	7317.78	13.1839	0.341475	0.00475699	63.9	3.01141	0.2637	2.50271
C155	Duff-9	6509.2	14.0155	0.320509	0.00258161	68.07	3.28209	0.2344	3.02393
C156	Duff-10	8817.56	14.6852	0.40153	0.00211225	62.75	3.08003	0.2816	2.50613
C172	Duff-11	10951.5	16.1552	0.483156	0.00350443	60.08	2.85471	0.304	2.45739
C173	Duff-12	11320.7	14.4704	0.480491	0.00401973	56.12	3.3326	0.3252	2.14464
RM3 (calcite JT-1)
D007	JT1-1	153.446	1.06704	0.00752047	0.00476811	247	9.75573	0.268	24.6273
D008	JT1-2	217.923	2.15978	0.0091706	0.00422077	357.5	8.89833	0.2636	18.7238
D037	JT1-3	195.47	1.93639	0.010663	0.00398291	322.8	8.69057	0.2326	18.5278
D038	JT1-4	209.919	0.926057	0.00845572	0.00785418	243.9	9.17551	0.3819	19.1404
D077	JT1-5	204.837	1.92298	0.00945147	0.00522174	335.9	8.88457	0.2701	18.1045
D078	JT1-6	106.839	2.11354	0.00796175	0.00798891	399.1	9.68286	0.1261	35.3024
D117	JT1-7	79.688	2.50695	0.00628838	0.00727414	440.4	8.14685	0.1091	37.8497
D118	JT1-8	221.956	2.30205	0.0112986	0.00621219	326	7.61762	0.2372	17.9816
D157	JT1-9	113.771	0.605045	0.00590436	0.00590459	222.9	12.8619	0.3252	26.7956
D158	JT1-10	388.047	1.18496	0.0140648	0.00589378	188	7.91783	0.4524	11.3614
D174	JT1-11	83.9982	1.62361	0.00581436	0.00554703	349.7	8.31771	0.1334	31.2477
D175	JT1-12	240.954	1.57712	0.0104754	0.00719291	288.7	8.88326	0.3404	16.2762

## Sheet: MetaData
ESME-Table S3. LA-ICP-MS U-Th-Pb data report.
Laboratory & Sample Preparation
Laboratory name	KIT, Karlsruhe Institute of Technology Isotope Laboratory
Sample type/mineral	Carbonate
Sample preparation	polished thick section
Imaging	Petrographic microscope & 2400 dpi digital scan
Laser ablation system
Make, Model & type	Teledyne Photon Machines, Analyte Excite+ (Excimer)
Ablation cell	Two-volume ablation cell (HELEX 100, EQC COMP), ANUAustralia)
Laser wavelength	193 nm
Pulse width	20 ns
Fluence	2.2 J/cm2
Repetition rate	10 Hz
Pre-ablation	10 pulses (same parameters as main ablation)
Ablation duration	15 s
Ablation rate	~ 0.4 μm/s
Spot shape & size	Circle, 65μm diameter (NIST612), 135 μm diameter (Calcite)
Sampling mode	Static spot ablation
Gasses	Sample cell: He. Cup: He. Tubbing: He + Ar + N2
Gas flows	He(cell) 0.30 l/min, He (cup) 0.20 l/min, Ar 0.91 l/min Ar, N2 (10 ml)
ICP-MS Instrument
Make, Model & type	ThermoScientific Element XR sector field ICP-MS
Sample introduction	Ablation aerosol
RF power	1210 W
Detection system	Secondary electron multiplier (with conversion dynode at -8kV). Simultaneous analogue and counting (pulse) modes of detection (conversion factors calculated per mass and applied offline). Magnetic field fixed. Detection by peak jumping with electrostatic analyzer.
Masses measured	206, 207, 208, 232, 238
Dwell times	206: 6.4 ms, 207: 7.5 ms, 208: 3.0 ms, 232: 2.0 ms, 238: 4.6 ms
Samples per peak/integration type	4 for all masses/average
Total time per run	99 ms
Number of runs/total time	370 / 36.6 s
Acquisition mode	Trigger from laser (10 s after pre-ablation), background: 15 s, ablation: 15 s
Dead time	21 ns
Data Processing
Gas blank	15 s on-peak zero subtracted.
Calibration strategy	- Primary RMo: NIST SRM-612 - Offset RM1: WC-1 - Validation RM2-3: Duff Brown, JT-1
Reference Material (RM) information	Soda-lime glass NIST SRM-612, WC-1 (Roberts et al., 2017, clacite RM1), Duff Brown (Wu et al., 2022 calcite RM2), JT-1 (Guillong et al., 2020, calcite RM3).
Data processing / LIEF correction	In-house VBA spreadsheet program (Gerdes and Zeh, 2006, 2009). Intercept method for LIEF correction, assumes cPb corrected WC-1 and samples behave identically.
Mass discrimination	Pb/Pb (-0.04%) and Pb/U (16.65%) normalised to primary RM. Matrix offset (calculated from offset RM): 0.99
Common-Pb correction	No common-Pb correction applied to the data.
Uncertainty level & propagation	Uncertainties are quoted at 2σ absolute and are propagated by quadratic addition of the within run precision, counting statistics, background, common Pb correction (if applicable) and the excess of scatter (calculated from the primary RM1). In addition, an excess of variance of 1.5 % (1σ), calculated from the offset RM, was added quadratically to the Pb/U ratios. Systematic uncertainties are repo…
Quality control / Validation	Results: WC-1: 254.5 ± 2.6/4.5 Ma (2s, MSWD = 1.02, n = 11 of 12) JT-1: 13.96 ± 1.59/1.60 Ma (2s, MSWD = 2.28, n = 12) Duff: 64.6 ± 2.9/3.0 Ma (2s, MSWD = 1.45, n = 11 of 12) (Ages are the 206Pb/238U lower intercept ages of the calculated isochrons with the concordia curve in the Tera-Wasserburg space)
Other information

## Sheet: Hidden
		This Sheet is designed to contain values that makros and userforms need to operate, Do not change or delete anything in this sheet! Danke,
	Visu cell	$A$1										207			0									Constants:			202Hg	201.961		Constants Default:			202Hg	201.961
	cPb Age	1										208															204Hg	203.973					204Hg	203.973
	FracIsFix_68	TRUE										204														0.229885	204Pb	203.973				0.229885	204Pb	203.973
	FracIsFix6_8	TRUE										NoCorr		#REF!	#REF!	#REF!	#REF!										205Pb	204.973					205Pb	204.973
	FracIsFix_82	TRUE																						238/235 U	137.818	1.000	206Pb	205.974		238/235 U	137.818	1	206Pb	205.974
	OutlierCell	TRUE		Name	AutoProc?	Prepare?	ReProcess?				Formulas for Auto DH Fracc													204/202 Hg	0.226583	0.986	207Pb	206.976		204/202 Hg	0.211646	0.921	207Pb	206.976
	ViewResults	TRUE	Prim std:	A	FALSE	TRUE	FALSE				Formulas for Fixed DH Fracc													204/201 Hg	0.520825	1.000	208Pb	207.977		204/201 Hg	0.520825	1	208Pb	207.977
	ForceProces	TRUE	Sec std 1:	B	FALSE	TRUE	FALSE																	206/204 Pb	#VALUE!	1.012	226Ra	226.025		206/204 Pb	#VALUE!	1.012	226Ra	226.025
	OutlierNumb	5	Sec std 2:	C	FALSE	TRUE	FALSE					#REF!										#REF!		207/204 Pb	#VALUE!	1.018	230Th	230.033		207/204 Pb	#VALUE!	1.018	230Th	230.033
	DelLineFrst	0	Sec std 3:	D	FALSE	TRUE	FALSE																	208/204 Pb	#VALUE!	1.024	231Pa	231.036		208/204 Pb	#VALUE!	1.024	231Pa	231.036
	DelLineLast	0	Sec std 4:		FALSE	FALSE	FALSE																	207/206 Pb	#VALUE!		232Th	232.038		207/206 Pb	#VALUE!		232Th	232.038
	DelWashOut	FALSE	Sec std 5:		FALSE	FALSE	FALSE																				234U	234.041					234U	234.041
	DelInclusion	FALSE	Unkns:	U	TRUE	TRUE																					235U	235.044					235U	235.044
	DelBadEnd	FALSE	Range:	A	FALSE	FALSE																					238U	238.051					238U	238.051
			From:	0																				2					Error	2					Error
			To:	10000																				206/208	#VALUE!	#VALUE!	226 Ra	0.0004332	0.878	206/208	#VALUE!	#VALUE!	λ226	0.0004332	0.878
																								207/208	#VALUE!	#VALUE!	230 Th	9.1705e-06	0.15	207/208	#VALUE!	#VALUE!	λ230	9.1705e-06	0.15
																								207/206	#VALUE!		231 Pa	0.000211518	6.711	207/206	#VALUE!		λ231	0.000211518	6.711
	grain	name /	207Pba	Ub	Pbb	Thb	206Pbcc	206Pbd	#REF!	207Pbd	#REF!	207Pbd	#REF!	rhoe	206Pb	#REF!	207Pb	#REF!	207Pb	#REF!	concf				1		232 Th	4.94750E-11	0.854		1		λ232	4.9475e-11	0.854
		sample	(cps)	(ppm)	(ppm)	U	(%)	238U	(%)	235U	(%)	206Pb	(%)		238U	(Ma)	235U	(Ma)	206Pb	(Ma)	(%)					#VALUE!	234 U	2.82206e-06	0.214			#VALUE!	λ234	2.82206e-06	0.214
																										#VALUE!	235 U	9.84850E-10	0.136			#VALUE!	λ235	9.8485e-10	0.136
	#REF!	#REF!	#REF!	#REF!	#REF!	#REF!	#REF!	#REF!								#REF!		#REF!								#VALUE!	238 U	1.55125E-10	0.107			#VALUE!	λ238	1.55125e-10	0.107
	#REF!	#REF!	#REF!	#REF!	#REF!	#REF!	#REF!	#VALUE!	#REF!	#VALUE!	#REF!	#VALUE!	#REF!	#REF!	#REF!	#REF!	#REF!	#REF!	#REF!	#REF!	#REF!			206/204	#NAME?	#VALUE!	18.7425			206/204	#NAME?	#VALUE!	17.1235
			#DIV/0!	#DIV/0!	#DIV/0!	#DIV/0!	b.d.	#DIV/0!	#DIV/0!	#DIV/0!	#DIV/0!	#DIV/0!	#DIV/0!	#DIV/0!	#DIV/0!	#DIV/0!	#DIV/0!	#DIV/0!	#DIV/0!	#DIV/0!	#DIV/0!			207/204	#NAME?	#VALUE!	15.9019			207/204	#NAME?	#VALUE!	15.1111
																								208/204	#NAME?	#VALUE!	39.3330			208/204	#NAME?	#VALUE!	36.1111
	grain	name /	207Pba	Ub	Pbb	Thb	238Uc	#REF!	207Pbc	#REF!	208Pbc	#REF!	rhod											207/206	#NAME?					207/206	#NAME?
		sample	(cps)	(ppm)	(ppm)	U	206Pb	(%)	206Pb	(%)	206Pb	(%)
																																	% err	err abs
	#REF!	#REF!	#REF!	#REF!	#REF!	#REF!	#REF!																								238	1.55125e-10	9.30898	1.44406e-09	4.8e+08
	#REF!	#REF!	#REF!	#REF!	#REF!	#REF!	#VALUE!	#REF!	#VALUE!	#REF!	#VALUE!	#REF!	#REF!																		decay	1.55125e-10	0.0535	8.29919e-12	8.35199e+10
			#DIV/0!	#DIV/0!	#DIV/0!	#DIV/0!	#DIV/0!	#DIV/0!	#DIV/0!	#DIV/0!	#DIV/0!	#DIV/0!	#DIV/0!																		half	4468310000	0.107423	480000000	1.44406e-09
																																2400000
	grain	name /	207Pba	Ub	Pbb	Thb	238Uc	#REF!	207Pbc	#REF!	rhod
		sample	(cps)	(ppm)	(ppm)	U	206Pb	(%)	206Pb	(%)																					235	9.8485e-10	7.33135	7.22028e-09	96000000
																															decay	9.8485e-10	0.068	6.69698e-11	1.03501e+10
	#REF!	#REF!	#REF!	#REF!	#REF!	#REF!	#REF!																								half	703810000	0.1364	96000000	7.22028e-09
	#REF!	#REF!	#REF!	#REF!	#REF!	#REF!	#VALUE!	#REF!	#VALUE!	#REF!	#REF!																					480000
			#DIV/0!	#DIV/0!	#DIV/0!	#DIV/0!	#DIV/0!	#DIV/0!	#DIV/0!	#DIV/0!	#DIV/0!
																															232	4.93343e-11
	Standards													Anchores							Standards and reference materials	This functionality serves as a library of reference materials (RM) and give AGeRAp information about which RM Is being considered. Select the RM for each standard position and click “apply”. The primary RM is used to normalize several ratios and the 238U concentrations. The secondary RM Is used to insert their ages (for information purposes) and to give information to AGeRAp on which RM is being …									decay
	Name	Description	7/6 ratio	8/6 ratio	6/38 ratio	7/6 age	6/38 age	Th/U	Uppm	Pbrad ppm	Paper1	Paper2	Paper3	7/6 ratio	±2s%	8/6 ratio	±2s%	6/38 ratio	±2s%		Auto process	Select what you want to process. Set downhole fractionation values, fixed or automatic. Automatic follows the linear intercept method. Common Pb corrections: 204, 207, 208Pb based or no correction. Number and type of outlier corrections. If "line" it will delete the entire line in calc processing area if it finds an outlier on any ratio. Delete rows at the end and/or at the beginning of each anal…									half	14050000000	0.854093
	Ap- Durango	The Durango apatite is a distinctive yellow-green fluorapatite that is found as exceptional coarse crystals within the open pit iron mine at Cerro deMercado, on the northern outskirts of Durango City, Mexico._x000D_ _x000D_ Associated with emplacement of small felsic intrusions along the southern margin of the Chupaderos caldera complex, and formed between the eruptions of two major ignimbrites f…					31.44				Name: Chew et al., 2011 Link: https://www.sciencedirect.com/science/article/pii/S0009254110004031?via%3Dihub	Name: Chew et al., 2016 Link: https://www.sciencedirect.com/science/article/pii/S0009254116301590?via%3Dihub	Name: Paul et al., 2021 Link: https://www.sciencedirect.com/science/article/pii/S0009254121005477								Instrumental drift correction	- This is the inter-element, intra-sequence mass bias correction due to instrumental drift. It is applied in "Results" sheet. - This correction is possible because of sample bracketing, i.e. bracketing groups of standards in-between samples when the analytical sequence is designed. - This correction is applied by polynomial or lineal regressions of each ratio (and U cps) of the primary reference …										60000000
	Cal- ASH15D	Carbonate, speleothem_x000D_ 3.001 ± 0.012 (2σ) Ma (IDTIMS)_x000D_ Mason et al., 2013; Vaks et al., 2013_x000D_ 208 can be considered all non radiogenic_x000D_ _x000D_ 7/6 age =_x000D_ 6/8 age = 3.001 Ma_x000D_ Th/U = _x000D_ U ppm = ~ 1.45 (238U)_x000D_ Pb ppm = ~ 0.007 (206Pb)_x000D_ Th ppm = ~ 0.000005 (232Th)_x000D_ _x000D_ Initial activity ratios:_x000D_ (230Th/238U) = 0_x000D_ (226Ra/238U) …					3.001		1.45	0.007	Name: Vaks et al., 2013 Link: https://www.sciencedirect.com/science/article/pii/S0012821X13000940	Name: Mason et al., 2013 Link: https://onlinelibrary.wiley.com/doi/full/10.1111/j.1751-908X.2013.00219.x	Name: Link:								Prepare Sequence	Introduction: - This method prepares AGeRAp to start processing. It needs the correct input in the name textboxes to run correctly. - To run the method you must have only 2 excel files opened, AGeRAp and the raw data file, where each sheet will contain the data for one analysis. What does it do? - Reads in the raw data file the name of each sheet (which should be the name of the analysis) and sto…
	Cal- B6	42 Ma_x000D_ Pagel et al., 2018					42				Name: Pagel et al., 2018 Link: https://www.sciencedirect.com/science/article/abs/pii/S0009254117307076	Name: Link:	Name: Link:								Import raw files	Imports the raw data (.txt / .csv / .exp files) into a new excel file, one analysis (file) per tab (excel worksheet) and tab´s name = name of file.
	Cal- BraT	Inhouse calcite standard, "Cal Grun"_x000D_ Green calcite_x000D_ c. 20 Ma									Name: Link:	Name: Link:	Name: Link:								Insert names in A1	Cell A1 of each raw data file should have the name of the analysis, i.e. the name of the file. This button will do it for you.
	Cal- CCS-2		0.915		0.1279	5111.8	775.87		1099.99	503.41	Name: Link:	Name: Link:	Name: Link:								Prepare Spreadsheet	This makro is designed to prepare the spreadsheet to start processing a new sequence. Only two excel files should be open, this spreadsheet file and the raw data file. - Asks with a userform the analysis names. Copies the analysis names and pastes them (only the number) in their corresponding place in "R-in" inserting rows if needed. - Counts how many entries exist in "R-in" and in "Results" for …
	Cal- ECC4	Our "Cal braun"									Name: Link:	Name: Link:	Name: Link:								Sequence parameters	This method will ask you for a text file with the laser parameters and will attempt to find them and insert them in "Results". These parameters are spot size, frequency, fluence and comments for each analysis.
	Cal- Nama	Namibian carbonate_x000D_ _x000D_ 540 - 543 Ma_x000D_ _x000D_ Anchore it to 0.85 7/6 ratio (must be refined, 4900Ma)					540				Name: Linnemann et al., 2019 Link: https://onlinelibrary.wiley.com/doi/10.1111/ter.12368	Name: Link:	Name: Link:								Data structure	Once the raw files are ready, the spreadsheet is prepared and the standards and RM are set, tell AGeRAp what is the structure of the raw data. This form can load an analysis for you so you can see if AGeRAp can read it correctly (all this stage takes place in "Calc" sheet). It will tell you how many sweeps (rows) are in the raw data file and how many it thinks are background and signal. If this i…
	Cal- WC1	Carbonate_x000D_ Roberts et al. 2017_x000D_ _x000D_ 7/6 age =_x000D_ 6/8 age = 254.4 +- 6.4 Ma (IDTIMS)_x000D_ Th/U = _x000D_ U ppm = _x000D_ Pb ppm = _x000D_ _x000D_ Anchore it to 0.85 +- 0.04 7/6 ratio (must be refined, 4965Ma)_x000D_ Admits 208Pb based correction (c. 8-9% cPb)					254.4				Name: Roberts et al., 2017 Link: https://agupubs.onlinelibrary.wiley.com/doi/full/10.1002/2016GC006784	Name: Link:	Name: Link:	0.85	4.8	2.0846	4	1e32	0		Columns and factors	Make sure that "Calc" sheet reads each mass from the apropiate raw data column. You can change this in "Calc" sheet, in the "Signal" section, below the first block of calculations. You can also set a factor to multiply each mass, which comes in handy to change volts to counts per second, or total counts to counts per second.
	Cst- ED-WG	c. 314 - 315 Ma					314				Name: Link:	Name: Link:	Name: Link:								Age for cPb corrections	Assumed age for common Pb corrections. It can be a calculated one, or a fixed one in case the age is known. This age will be used to calculate the Pb/Pb isotope ratios for the assumed age from Stacey and Krammers 1975 model. If you wish to use fixed ratios, you can set them in the "Constants" button you can find in "Calc" sheet.
	Cst- SPG (Pitkäranta)	SPG cassiterite from Pitkäranta pyroxene-garnet skarn deposits (Karelia, Russia). They are spatially and genetically associated with late intrusive phases of the 1.55–1.53 Ga Salmi rapakivigranite batholith._x000D_ _x000D_ The weighted average 207Pb*/206Pb* age of 1542.7 ± 1.5 Ma (2 SE,MSWD = 1.5) measured in 37 LA-ICPMS analytical sessions._x000D_ _x000D_ Initial 207Pb/206Pb value of 1.0104 ± 0.…				1542.7					Name: Neymark et al., 2018 Link: https://www.sciencedirect.com/science/article/abs/pii/S0009254118301190?via%3Dihub	Name: Tapster and Bright 2020 Link: https://gchron.copernicus.org/preprints/gchron-2019-22/	Name: Rizvanova and Kutsnetsov 2020 Link: https://link.springer.com/article/10.1134/S1028334X20030150								Re-process RMs	If these boxes are ticked the auto-processing method will process the correspondant Ref. Mat. with and automatic laser downhole fracctionation calculation for the 206Pb/238U ratios, and then re-process the same RM fixing this fracctionation calculations to the average of the previously calculated ones.
	Cst- Swassi	c. 3085 Ma_x000D_ _x000D_ Cassiterite sequences are usuallly normalized to the weighted average of 206/238 ratios of this RM. Excess of variance is set so this average has MSWD = 1. Then validation with e.g. ED-WG					3086				Name: Link:	Name: Link:	Name: Link:								Short cut keys	- ctrl + n: Loads next analyses - ctrl + shift + n: Loads previous analysis - ctrl + r: Export results. Goes to r-in and selects the appropriate row to paste - ctrl + shift + r: Duplicates exported analysis, adding "i" to its name - ctrl + e: Paste the results in the chosen line, goes to tab1 and shows results - ctrl + b: Copies and pastes results in the appropriate row in r-in and next analysis …
	Dol- ZD	Dolomite_x000D_ Zechstein dolomite (Gypsum pit, Tettenborn, Germany)_x000D_ 250-258 Ma (dolomitization was very early diagenetic)_x000D_ The Zechstein is a unit of sedimentary rock layers of Middle to Late Permian (Guadalupian to Lopingian) age located in the European Permian Basin._x000D_ _x000D_ 7/6 age =_x000D_ 6/8 age = _x000D_ Th/U = _x000D_ U ppm = _x000D_ Pb ppm = _x000D_				255	255				Name: Link:	Name: Link:	Name: Link:								Laser Induced Elemental Fractionation	Laser Induced Elemental Fractionation (LIEF) or Downhole fractionation. It is the deviation from the true ratio of the ratio between isotopes of different elements. It specially affects the 206Pb/238U ratio. On automatic mode, it will do the correction following the intercept method (Kosler et al., 2002). It is calculated as the difference in percentage between Y (x=10 seconds) and Y (x=0) of the…
	Gls- NIST610	Aritifial galss_x000D_ Jochum et al., 2011_x000D_ NIST SRM 610_x000D_ _x000D_ 7/6 ratio = 0.90986_x000D_ 6/8 age = _x000D_ Th/U = _x000D_ U ppm = 474.5 _x000D_ Pb ppm = 434.3 _x000D_ _x000D_ _x000D_	0.90996	2.1696	0.23	5103.9	1334.5	0.9907	461.5	426	Name: Jochum et al., 2011 Link: https://onlinelibrary.wiley.com/doi/abs/10.1111/j.1751-908X.2011.00120.x	Name: Kent 2008 Link: https://onlinelibrary.wiley.com/doi/epdf/10.1111/j.1751-908X.2008.00872.x	Name: Georem Link: http://georem.mpch-mainz.gwdg.de/								Named ranges	This userform restores the named ranges of the cells that correspond to the first analysis of each type in sheets "r-in", "Tab1" and "Tab2". Several makros depend on these named ranges, otherwise they will fail. This userform is shown by a makro that couldn´t find these named ranges. The boxes below contain the row number of these named ranges. If a box is empty it means that the named range is m…
	Gls- NIST612	NIST SRM 612, Aritifial galss_x000D_ Jochum et al., 2011; Woodhead and Hergt 2001_x000D_ _x000D_ 7/6 age =_x000D_ 6/8 age = _x000D_ Th/U = _x000D_ U ppm = 37.68 _x000D_ Pb ppm = 38.6 _x000D_ _x000D_ 7/6 rat = 0.9073+- 0.001 (SD)_x000D_ 8/6 rat = 2.16385 +- 0.00013_x000D_ 6/38 rat = 0.287069 ( 38/6 = 3.483482 +- 0.006)_x000D_ 38/4 rat = 59.555 +- 0.159 (2s%)_x000D_ 32/6 = 3.631+- 0.007_x000D_ U pp…	0.9073	2.1648	0.2871	5099.9	1627	1.011	37.38	38.57	Name: Woodhead and Hergt 2001 Link: https://onlinelibrary.wiley.com/doi/epdf/10.1111/j.1751-908X.2001.tb00601.x	Name: Jochum et al., 2011 Link: https://onlinelibrary.wiley.com/doi/abs/10.1111/j.1751-908X.2011.00120.x	Name: Georem Link: http://georem.mpch-mainz.gwdg.de/								Background and signal	AGeRAp will expect background readings at the beginning of each analysis (although it is not necessary) Set the cut-off values, for one or several masses, to identify signal from background. All masses must fulfill their criteria for a cycle to be considered analyte. If cell is empty, the corresponding mass will be ignored. Type in the column from which each mass is read from Input sheet. Type in…
	Gls- NIST614	NIST SRM 614, Aritifial galss_x000D_ Jochum et al., 2011_x000D_ _x000D_ 7/6 rat = 0.8704 - 0.87101 (7/6 age = "5042 Ma")_x000D_ 6/8 rat = 0.8078 (6/8 age = "3817 Ma")_x000D_ 8/6 rat = 2.0995 - 2.1017_x000D_ Th/U = _x000D_ U ppm = 0.8230_x000D_ Pb ppm = 2.32_x000D_ _x000D_ 7/6 rat = 0.871 +- 2.22E-04 (SD)_x000D_ 6/38 rat = 0.827 (SD, 38/6 = 1.209 +- 0.046)_x000D_ 38/4 rat = 21.551 +- 0.820_x000D_ …	0.871	2.1013	0.8078	5042	3817	0.9089	0.823	2.32	Name: Jochum et al., 2011 Link: https://onlinelibrary.wiley.com/doi/abs/10.1111/j.1751-908X.2011.00120.x	Name: Link:	Name: Georem Link: http://georem.mpch-mainz.gwdg.de/								Step 1 - Prepare raw files	The raw data should be in a second and unique Excel file (.xls, .xlsm or .xlsb formats). Each sheet will contain the data of one analysis, where the name of the sheet will be the name of the analysis. If your raw-data is in individual .txt / .csv / .exp format files you can combine them into one file by clicking the "Prepare Raw Files" button (and then import raw data) in "Start" or "Results" tab…
	Gls- NIST616		0.8547		7.055	5015	13449	0.349515	0.0721	1.85	Name: Link:	Name: Link:	Name: Georem Link: http://georem.mpch-mainz.gwdg.de/
	Grt- Lake Jaco	Lake Jaco Grossular, Sierra de Cruces Range, Coahuila, Mexico._x000D_ Seman et al., 2017_x000D_ _x000D_ "LA-ICPMS U-Pb lower intercept date of 34 ± 1.4 Ma (MSWD=0.93, n=19) agrees well with (U-Th)/He results which give a date of 35 ± 5 Ma"_x000D_ _x000D_ Grs: 84, And: 16_x000D_ _x000D_ U (ppm): 1.7 +- 0.3 (2SD)_x000D_ Th (ppm): 3.2 +- 0.4 (2SD)					34		1.7		Name: Seman et al., 2017 Link: https://www.sciencedirect.com/science/article/pii/S0009254117302541?via%3Dihub	Name: Link:	Name: Link:	0.85	3			1e32	0
	Grt- Mali	Grt, skarn deposit_x000D_ 202.0 +-1.2 Ma_x000D_ Seman et al., 2017_x000D_ See Mali GUF_x000D_					202	0.75	2	0.65	Name: Seman et al., 2017 Link: https://www.sciencedirect.com/science/article/pii/S0009254117302541?via%3Dihub	Name: Link:	Name: Link:	0.86	5			1e32	0
	Grt- Mali Black	c. 202 Ma					202				Name: Link:	Name: Link:	Name: Link:	0.87	5			1e32	0
	Grt- Mali GUF	Grt, Grandite (grosular-andradite, Yellow: Grs75 And25, Red: Grs37 And52) Seman et al., 2017_x000D_ Sourced from alluvial deposits in southern Mali discovered in 1994 (Johnson et al., 1995). One likely source is skarn produced by dikes which intrude carbonates throughout much of the region (Permian to Jurassic intrusions)._x000D_ _x000D_ 6/38: 202.0 ± 1.2 Ma (Red/Yellow, 204cPb corr, IDTIMS)_x000…					202	0.75	2	0.65	Name: Link:	Name: Link:	Name: Link:	0.86	5			1e32	0
	Grt- Pakistan	c. 45 Ma					45				Name: Link:	Name: Link:	Name: Link:	0.8312	5			1e32	0
	Grt- Plešovice	Almandine–pyrope-rich garnet from a HP-HT potassic granulite (Bohemian Massif)_x000D_ _x000D_ See Zrn- Plešovice _x000D_ _x000D_ 7/6 age =_x000D_ 6/8 age = 337 (Zrn age)_x000D_ Th/U = _x000D_ U ppm = _x000D_ Pb ppm =_x000D_				337	337.1				Name: Link:	Name: Link:	Name: Link:
	Grt- PT2a	Internal Ref. Mat.									Name: Lazarov et al., 2009 Link: https://reader.elsevier.com/reader/sd/pii/S0012821X08007619?token=7113E5FACE0863B9B7C4E3BB1EC925F6C5134FE6F34E4B269F3231EA45CE527DF431BB08F87A1B16A7CA5BACBB45C85B&originRegion=eu-west-1&originCreation=20210922100339	Name: Link:	Name: Link:
	Grt- SD	Grt									Name: Link:	Name: Link:	Name: Link:
	Grt- Serifos	_x000D_ Andradite garnet, Seman et al., 2017, Serifos Island, Greece_x000D_ _x000D_ Hedenbergite-andradite-magnetite skarn_x000D_ Late Miocene granodiorite intrudes the Cycladic Blueschist Unit(CBU), forming extensive skarn (Marinos,1951; Salemink, 1985;Salemink and Schuiling, 1987; Ducoux et al., 2017)_x000D_ _x000D_ La-ICP-MS: 9.15 + 0.36 Ma, MSWD=0.90; n=13_x000D_ _x000D_ "This date agrees wit…									Name: Seman et al., 2017 Link: https://www.sciencedirect.com/science/article/pii/S0009254117302541?via%3Dihub#ec0005	Name: Link:	Name: Link:
	Grt- Wilsboro	_x000D_ Willsboro Andradite, NY, USA, Grs10 And90_x000D_ _x000D_ The specimen is sourced from the Willsboro wollastonite deposit within the Adirondack Highlands Province. _x000D_ _x000D_ c. 1020 Ma_x000D_ _x000D_ Sm-Nd multi-mineral geochronology (calcite + wollastonite + diopside + garnet) from a similar skarn in the nearby Lewis wollastonite deposit record Ottawan dates (1035 ± 40 Ma) (Basu et …					1020				Name: Seman et al., 2017 Link: https://www.sciencedirect.com/science/article/pii/S0009254117302541?via%3Dihub#ec0005	Name: Link:	Name: Link:
	Mz- Bananero	_x000D_ c. 507-509 Ma					509				Name: Link:	Name: Link:	Name: Link:
	Mz- Manangotry	Monazite, 555 Ma_x000D_ Horstwood et al., 2003. Common-Pb corrected in situ U–Pb accessory mineral geochronology by LA-MC-ICP-MS_x000D_ _x000D_ (Also check Montel et al., 2017; Paquette and Tiepolo, 2007)_x000D_ _x000D_ TIMS:_x000D_ 7/6 age = 555 +- 1_x000D_ 6/8 age = 552.9_x000D_ U ppm = 894_x000D_ _x000D_ LA-ICP-MS:_x000D_ 7/6 age = _x000D_ 6/8 age = 558 +- 3_x000D_ U ppm = _x000D_	0.058647		0.089546	555.0	552.9		894		Name: Link:	Name: Link:	Name: Link:
	Mz- Moacyr	Monazite_x000D_ 510 Ma_x000D_ _x000D_ 7/6 age =_x000D_ 6/8 age = _x000D_ Th/U = _x000D_ U ppm = _x000D_ Pb ppm = _x000D_					510				Name: Link:	Name: Link:	Name: Link:
	Mz- Nama	Monazite_x000D_ _x000D_ 7/6 age =_x000D_ 6/8 age = 1027_x000D_ Th/U = _x000D_ U ppm = _x000D_ Pb ppm = _x000D_					1027				Name: Link:	Name: Link:	Name: Link:
	Mz- WD	Monazite_x000D_ Namibia_x000D_ _x000D_ 7/6 age =_x000D_ 6/8 age = 1027 _x000D_ Th/U = _x000D_ U ppm = _x000D_ Pb ppm = _x000D_					1027				Name: Link:	Name: Link:	Name: Link:
	Prv- Ice River	87Sr/86Sr (TIMS) and 143Nd/144Nd (ID-MC-ICPMS)_x000D_ ratios of 0.702838±51 and 0.512581±32, respectively (2-sigma uncertainties). _x000D_ The TIMS 206Pb/238U age of 361.7±1.0 Ma (2-sigma)					361.7				Name: Tappe and Simonetti, 2012 Link: https://www.sciencedirect.com/science/article/pii/S0009254112000587?via%3Dihub	Name: Link:	Name: Link:
	Prv- Monastery	_x000D_ In situ LAM-ICPMS U–Pb dating of groundmass perovskite in two kimberlitic pipes (Kambeli and Msipashi) in Kundelungu Plateau (SE Congo)._x000D_ _x000D_ Age: 88.6 ± 2.1 Ma; 207/206: 0.831± 0.69					88.6				Name: Batumike et al., 2008 Link: https://www.sciencedirect.com/science/article/pii/S0012821X07008205	Name: Link:	Name: Link:	0.831
	Prv- Oka	_x000D_ Perovskite crystals from the Oka carbonatite complex, Quebec, Canada._x000D_ _x000D_ Weighted mean 206Pb/238U age of 131 + /−7 Ma (N = 25, MSWD = 0.42) (normalized with Zircon)_x000D_ _x000D_ 207Pb/206Pb (common-Pb) intercept value of 0.792+ / − 0.06 (MSWD = 1.13, probability of fit = 0.30) , which is identical to identical to a value of 0.79227+ / − 0.0003 obtained on mineral separates b…					131				Name: Cox and Wilton 2006 Link: https://www.sciencedirect.com/science/article/pii/S0009254106002774#fig3	Name: Link:	Name: Link:
	Rt- SRQ	Rutile, Sand River Quarry_x000D_ c. 2020 Ma_x000D_ _x000D_ Schmitt and Zack 2012					2020				Name: Schmitt and Zack 2012 Link: https://www.sciencedirect.com/science/article/pii/S0009254112004470?via%3Dihub	Name: Link:	Name: Link:
	Rt- Sugluk-4	Sugluk-4 is a granulite facies quartzite from the Ungava segment of the Trans-Hudson orogen of Canada_x000D_ _x000D_ 1723.0 ± 6.8 Ma_x000D_ _x000D_ Bracciali et al., 2013 _x000D_ Parrish 1989									Name: Bracciali et al., 2013 Link: https://www.sciencedirect.com/science/article/pii/S0009254113001277	Name: Parrish 1989 Link: https://journals.lib.unb.ca/index.php/GC/article/view/3609	Name: Link:
	Rt- Tabor	Rutile_x000D_ 336 Ma_x000D_ _x000D_ Admits cPb corr. cPb: 0-20%_x000D_ cPb to determine LIEF and then no cPb data with anchor (0.84?)_x000D_ _x000D_ Janousek & Gerdes 2003					336				Name: Janousek & Gerdes 2003 Link: http://www.jgeosci.org/detail/JCGS.900/abstract/	Name: Link:	Name: Link:
	Ttn- Bear Lake	Bear Lake Ridge (BLR-1)_x000D_ Aleinikoff et al., 2007_x000D_ Mazdab, 2009_x000D_ _x000D_ Likely grew in a crustally derived carbonate magma _x000D_ _x000D_ No info about initial common Pb composition _x000D_ c. 5% cPb_x000D_ _x000D_ 7/6 age = 1049.9 ± 1.3 Ma_x000D_ 6/8 age = 1047.1 ± 0.4 Ma _x000D_ Th/U = 0.5-0.7_x000D_ U ppm = 200-300 _x000D_ Pb ppm = 42-61_x000D_				1049	1047				Name: Aleinikoff et al., 2007 Link: https://www.ajsonline.org/content/307/1/63	Name: Link:	Name: Link:
	Ttn- Khan	The Khan titanite was collected from a pegmatite sample exposed in the Khan copper mine, Namibia, south-west Africa_x000D_ _x000D_ U-Pb age of titanite crystals from the Khan pegmatite was investigated first by Kinny et al. (1994) using ID-TIMS. Their U-Pb results from six analyses yielded a weighted mean 207Pb/206Pb age of 518 ± 2 Ma (2s). Heaman (2009) recommended a weighted mean 207Pb/206Pb_x0…									Name: Ma et al., 2019 Link: https://onlinelibrary.wiley.com/doi/10.1111/ggr.12264	Name: Link:	Name: Link:
	Ttn- Nama	_x000D_ 1023 ± 2 Ma_x000D_ In-house reference material, Namaqualand, personal communication with Wolfgang Dörr					1023				Name: Link:	Name: Link:	Name: Link:
	Zrn- 91500	Natural Zircon, megacrysts, syenitic pegmatite_x000D_ www.iageo.com_x000D_ Wiendenbeck et al., 1995_x000D_ _x000D_ 7/6 age = 1065.4 Ma_x000D_ 6/8 age = 1062.4 Ma_x000D_ Th/U = _x000D_ U ppm = 71 - 86 (mean: 81.2)_x000D_ Pb ppm = 13 - 16 (mean: 14.8)_x000D_	0.07488		0.17917	1065.4	1062.4	0.375	81.2	14.8	Name: Wiendenbeck et al., 1995 Link: https://doi.org/10.1111/j.1751-908X.1995.tb00147.x	Name: Wiendenbeck et al., 2004 Link: https://onlinelibrary.wiley.com/doi/full/10.1111/j.1751-908X.2004.tb01041.x	Name: Link:
	Zrn- BB-16	Megacrystic zircon, placer deposit of the Ratnapura gemstone field, south-western region of the Sri Lankan Highland Complex._x000D_ BB (blueberry), each number refers to one megacryst._x000D_ Santos et al., 2017_x000D_ _x000D_ 7/6 age = 556 - 565 Ma _x000D_ 6/8 age = 554 - 563 Ma (562+-6Ma JWG, 6/8 age)_x000D_ Th/U = 0.20 - 0.47_x000D_ U ppm = 227-368 _x000D_ Pb ppm = _x000D_ _x000D_ BB-14 is som…	0.0589		0.0913	550	563	0.25	377	34	Name: Santos et al., 2017 Link: https://onlinelibrary.wiley.com/doi/full/10.1111/ggr.12167	Name: Link:	Name: Link:
	Zrn- GJ1	Gem quality zrn, c. 1cm._x000D_ African pegmatite._x000D_ _x000D_ Jackson et al., 2004_x000D_ Morel et al., 2008_x000D_ _x000D_ 7/6 age =_x000D_ 6/8 age = 609_x000D_ Th/U = 0.0248_x000D_ U ppm = 290 (212–422)_x000D_ Pb ppm = 19.3 - 37.4_x000D_ _x000D_	0.0601	0.007659	0.0981	607	603	0.0248	290	25	Name: Jackson et al., 2004 Link: https://www.sciencedirect.com/science/article/pii/S0009254104002074	Name: Morel et al., 2008 Link: https://www.sciencedirect.com/science/article/pii/S0009254108002647	Name: Link:
	Zrn- Griedel	Clastics in the Northern Wetterau at the northern termination of the Upper Rhine Graben (Hesse, Germany)._x000D_ These clastics belong to the Rockenberg Formation._x000D_ Euhedral zircon grains, detected in a newly recognised altered trachytic tuff intercalated in these gravels._x000D_ The zircon grains show nearly perfect faces with almost no signs of abrasion._x000D_ _x000D_ 26.2 ± 0.2 Ma	0.04639		0.00408		26.2				Name: Neuhaus 2010 Link: https://www.schweizerbart.de/papers/zdgg/detail/161/75316/New_age_for_Paleogene_Neogene_clastics_at_the_northern_termination_of_the_Upper_Rhine_Graben_Hesse_Germany	Name: Link:	Name: Link:
	Zrn- KA	Kaap Valley Zircon_x000D_ 3227.2 +- 0.2 Ma (TIMS from Schoene et al., 2006)_x000D_ _x000D_				3227		1.01	33	26	Name: Link:	Name: Link:	Name: Link:
	Zrn- Monastery	The ilmenite and zircon megacrysts from the Monastery kimberlite (South Africa) represent a textbook example of the megacryst suite._x000D_ _x000D_ The similar U–Pb ages and identical Hf-isotope compositions of the megacryst assemblage (89.2 ± 2.8 Ma; εHf: − 0.4 to + 1.3), the reaction assemblage (98 ± 7 Ma) and the host kimberlite (90 ± 4 Ma; εHf: − 0.6 to + 1.7), imply their close genetic affin…					98.2				Name: Kamenetsky et al., 2014 Link: https://www.sciencedirect.com/science/article/abs/pii/S0009254114002903#!	Name: Batumike et al., 2008 Link: https://www.sciencedirect.com/science/article/pii/S0012821X07008205	Name: Link:
	Zrn- OG1	Owens Gully Diorite (Kloppenburg 2003, Hickman and Van Kranendonk 2008) small intrusion within the Mount Edgar Granitic Complex (east Pilbara Terrane of the Archaean (3.6-2.8 Ga) Pilbara Craton, Western Australia, Van Kranendonk et al., 2006)._x000D_ _x000D_ Medium-grained, homogeneous, foliated hornblende-biotite quartz diorite that contains accessory titanite, Fe-oxides, pyrite, zircon and epid…	0.29907			3465.4	3468.1	0.7	200		Name: Stern et al., 2009 Link: https://onlinelibrary.wiley.com/doi/10.1111/j.1751-908X.2009.00023.x	Name: Kemp et al., 2017 Link: https://onlinelibrary.wiley.com/doi/10.1111/ggr.12182	Name: Link:
	Zrn- Penglai	Megacrysts in the Early Pliocene alkaline basalts from northern Hainan Island of South China._x000D_ Li et al., 2010_x000D_ _x000D_ d18O = 5.31+-0.10 (2s)_x000D_ 176Hf/177Hf = 0.282906 ± 0.0000010 (2s)_x000D_ _x000D_ 7/6 age =_x000D_ 6/8 age = 4.4 ± 0.1 _x000D_ Th/U = _x000D_ U ppm = _x000D_ Pb ppm = (variably high common Pb)_x000D_					4.4				Name: Li et al., 2010 Link: https://onlinelibrary.wiley.com/doi/10.1111/j.1751-908X.2010.00036.x	Name: Link:	Name: Link:
	Zrn- Plešovice	Plešovice _x000D_ Megacryst zircon from potasic granulite (Bohemian Massif)._x000D_ Janoušek et al., 2007; Sláma et al., 2008._x000D_ _x000D_ 465-1106 Uppm (pristine parts, rims) to c. 1289-3084 ppm (metamictic areas, cores) _x000D_ _x000D_ 7/6 age =_x000D_ 6/8 age = 337.13 ± 0.37 Ma (2SD)_x000D_ Th/U = _x000D_ U ppm = 465_x000D_ Pb ppm = 21_x000D_	0.053247		0.053691	339	337.1	0.1	755	39	Name: Janoušek et al., 2007 Link: http://www.jgeosci.org/detail/jgeosci.010/abstract	Name: Sláma et al., 2008 Link: https://www.sciencedirect.com/science/article/pii/S0009254107004883	Name: Empty Link: https://
	Zrn- Seiland										Name: Link:	Name: Link:	Name: Link:
	Zrn- Temora1	Black et al., 2003_x000D_ 200 μm × 100 μm zircons, from a monzodiorite_x000D_ _x000D_ 7/6 age =_x000D_ 6/8 age = 417_x000D_ Th/U = _x000D_ U ppm = 64 - 846 (14.3 aver.)_x000D_ Pb ppm = _x000D_					417		64-846	14.3	Name: Black et al., 2003 Link: https://www.sciencedirect.com/science/article/pii/S0009254103001657?via%3Dihub	Name: Link:	Name: Link:
	Zrn- Temora2	Black et al., 2004_x000D_ _x000D_ 7/6 age =_x000D_ 6/8 age = 417 Ma_x000D_ Th/U = _x000D_ U ppm = 82-320 _x000D_ Pb ppm = _x000D_					417		82-320		Name: Black et al., 2004 Link: https://www.sciencedirect.com/science/article/pii/S0009254104000361?via%3Dihub	Name: Link:	Name: Link:
